# Supplementary material for: Development of deep learning algorithms for predicting blastocyst formation and quality by time-lapse monitoring
Source: Commun Biol. 2021 Mar 26;4:415. doi: 10.1038/s42003-021-01937-1 (PMC7998018; doi:10.1038/s42003-021-01937-1)
Supplement: Supplementary file 4 — Supplementary Data 1 [file 42003_2021_1937_MOESM4_ESM.xlsx]

## Sheet: results for PNF model
	embryo ID	labeled by embryologist	labeled by AI	fertilization method（1: IVF, 2: ICSI）	Deviation
2018.01.31_20170101007_E1	20170101007_E1	237	237	2	0
2018.01.31_20170101007_E4	20170101007_E4	272	273	2	1
2018.01.31_20170101007_E5	20170101007_E5	316	315	2	-1
2018.01.31_20170103048_E2	20170103048_E2	229	229	1	0
2018.01.31_20170103053_E5	20170103053_E5	259	259	2	0
2018.01.31_20170103053_E6	20170103053_E6	309	310	2	1
2018.01.31_20170105091_E2	20170105091_E2	264	264	2	0
2018.01.31_20170105091_E3	20170105091_E3	308	308	2	0
2018.01.31_20170105091_E4	20170105091_E4	277	277	2	0
2018.01.31_20170105096_E2	20170105096_E2	266	259	2	-7
2018.01.31_20170105096_E5	20170105096_E5	249	248	2	-1
2018.01.31_20170105096_E6	20170105096_E6	311	310	2	-1
2018.01.31_20170106guiyanzhen_E1	20170106guiyanzhen_E1	328	328	2	0
2018.01.31_20170107133_E1	20170107133_E1	216	215	1	-1
2018.01.31_20170107133_E2	20170107133_E2	206	206	1	0
2018.01.31_20170107133_E3	20170107133_E3	165	165	1	0
2018.01.31_20170107133_E5	20170107133_E5	154	153	1	-1
2018.01.31_20170107133_E7	20170107133_E7	176	177	1	1
2018.01.31_20170107133_E8	20170107133_E8	238	237	1	-1
2018.01.31_20170107135_E1	20170107135_E1	224	226	1	2
2018.01.31_20170107135_E2	20170107135_E2	225	224	1	-1
2018.01.31_20170107135_E3	20170107135_E3	176	175	1	-1
2018.01.31_20170107135_E4	20170107135_E4	190	190	1	0
2018.01.31_20170107135_E5	20170107135_E5	267	267	1	0
2018.01.31_20170107141_E3	20170107141_E3	297	297	2	0
2018.01.31_20170107142_E1	20170107142_E1	206	204	1	-2
2018.01.31_20170107142_E2	20170107142_E2	182	182	1	0
2018.01.31_20170107142_E3	20170107142_E3	145	145	1	0
2018.01.31_20170107142_E5	20170107142_E5	163	160	1	-3
2018.01.31_20170109176zhonglihong_E2	20170109176zhonglihong_E2	363	363	2	0
2018.01.31_20170109176zhonglihong_E3	20170109176zhonglihong_E3	381	390	2	9
2018.01.31_20170109176zhonglihong_E5	20170109176zhonglihong_E5	316	317	2	1
2018.01.31_20170109176zhonglihong_E6	20170109176zhonglihong_E6	371	372	2	1
2018.01.31_20170109177_E2	20170109177_E2	266	266	1	0
2018.01.31_20170110183_E3	20170110183_E3	128	128	2	0
2018.01.31_20170110183_E5	20170110183_E5	97	97	2	0
2018.01.31_20170110183_E7	20170110183_E7	97	97	2	0
2018.01.31_20170110183_E8	20170110183_E8	84	85	2	1
2018.01.31_20170110188linxinyue_E2	20170110188linxinyue_E2	141	140	2	-1
2018.01.31_20170110188linxinyue_E3	20170110188linxinyue_E3	124	125	2	1
2018.01.31_20170110194_E1	20170110194_E1	73	76	2	3
2018.01.31_20170110194_E2	20170110194_E2	77	81	2	4
2018.01.31_20170110194_E3	20170110194_E3	81	86	2	5
2018.01.31_20170110194_E6	20170110194_E6	111	104	2	-7
2018.01.31_20170110194_E8	20170110194_E8	68	68	2	0
2018.01.31_20170111198_E1	20170111198_E1	317	318	2	1
2018.01.31_20170111198_E2	20170111198_E2	365	366	2	1
2018.01.31_20170111203_E2	20170111203_E2	234	234	1	0
2018.01.31_20170112209_E2	20170112209_E2	280	279	1	-1
2018.01.31_20170112209_E4	20170112209_E4	252	252	1	0
2018.01.31_20170113212_E2	20170113212_E2	331	331	2	0
2018.01.31_20170113212_E3	20170113212_E3	246	246	2	0
2018.01.31_20170113212_E4	20170113212_E4	254	255	2	1
2018.01.31_20170113212_E5	20170113212_E5	254	254	2	0
2018.01.31_20170113212_E6	20170113212_E6	238	238	2	0
2018.01.31_20170113212_E7	20170113212_E7	282	282	2	0
2018.01.31_20170113214huangcui_E1	20170113214huangcui_E1	434	432	2	-2
2018.01.31_20170113214huangcui_E3	20170113214huangcui_E3	381	379	2	-2
2018.01.31_20170209016_E2	20170209016_E2	270	270	2	0
2018.01.31_20170209016_E3	20170209016_E3	270	270	2	0
2018.01.31_20170209016_E4	20170209016_E4	301	300	2	-1
2018.01.31_20170209016b_E1	20170209016b_E1	275	276	2	1
2018.01.31_20170209016b_E4	20170209016b_E4	253	254	2	1
2018.01.31_20170209016b_E7	20170209016b_E7	265	264	2	-1
2018.01.31_20170211028_E1	20170211028_E1	275	267	1	-8
2018.01.31_20170211028_E2	20170211028_E2	197	196	1	-1
2018.01.31_20170211028_E4	20170211028_E4	209	209	1	0
2018.01.31_20170211028_E6	20170211028_E6	278	272	1	-6
2018.01.31_20170211028_E7	20170211028_E7	272	273	1	1
2018.01.31_20170211028_E8	20170211028_E8	188	188	1	0
2018.01.31_20170211028_E9	20170211028_E9	262	261	1	-1
2018.01.31_20170212041_E1	20170212041_E1	244	244	1	0
2018.01.31_20170212041_E2	20170212041_E2	257	258	1	1
2018.01.31_20170212041_E9	20170212041_E9	255	256	1	1
2018.01.31_20170212044_E1	20170212044_E1	308	319	2	11
2018.01.31_20170212044_E5	20170212044_E5	399	399	2	0
2018.01.31_20170212049_E5	20170212049_E5	236	417	1	181
2018.01.31_20170212049_E6	20170212049_E6	210	210	1	0
2018.01.31_20170213055_E3	20170213055_E3	351	342	2	-9
2018.01.31_20170213055_E5	20170213055_E5	286	286	2	0
2018.01.31_20170213055_E6	20170213055_E6	289	288	2	-1
2018.01.31_20170213055_E7	20170213055_E7	337	337	2	0
2018.01.31_20170213055_E8	20170213055_E8	361	365	2	4
2018.01.31_20170213055b_E2	20170213055b_E2	308	307	2	-1
2018.01.31_20170213055b_E3	20170213055b_E3	302	332	2	30
2018.01.31_20170215077_E1	20170215077_E1	245	244	1	-1
2018.01.31_20170215077_E2	20170215077_E2	507	508	1	1
2018.01.31_20170215077_E6	20170215077_E6	287	287	1	0
2018.01.31_20170215080_E6	20170215080_E6	305	303	1	-2
2018.01.31_20170215081_E2	20170215081_E2	190	190	1	0
2018.01.31_20170215081_E5	20170215081_E5	248	247	1	-1
2018.01.31_20170215081_E6	20170215081_E6	243	243	1	0
2018.01.31_20170215081_E7	20170215081_E7	237	236	1	-1
2018.01.31_20170216086_E2	20170216086_E2	261	261	2	0
2018.01.31_20170217104_E1	20170217104_E1	275	274	1	-1
2018.01.31_20170217104_E2	20170217104_E2	204	204	1	0
2018.01.31_20170217104_E3	20170217104_E3	209	209	1	0
2018.01.31_20170217104_E4	20170217104_E4	222	221	1	-1
2018.01.31_20170217104_E5	20170217104_E5	280	280	1	0
2018.01.31_20170217104_E6	20170217104_E6	204	203	1	-1
2018.01.31_20170217104_E7	20170217104_E7	196	194	1	-2
2018.01.31_20170217104_E9	20170217104_E9	209	210	1	1
2018.01.31_20170218110_E4	20170218110_E4	243	242	2	-1
2018.01.31_20170218110_E5	20170218110_E5	235	235	2	0
2018.01.31_20170218110_E7	20170218110_E7	261	261	2	0
2018.01.31_20170218133_E1	20170218133_E1	231	231	1	0
2018.01.31_20170218133_E5	20170218133_E5	208	209	1	1
2018.01.31_20170219146_E1	20170219146_E1	208	211	1	3
2018.01.31_20170219146_E10	20170219146_E10	207	211	1	4
2018.01.31_20170219146_E11	20170219146_E11	181	181	1	0
2018.01.31_20170219146_E12	20170219146_E12	168	169	1	1
2018.01.31_20170219146_E13	20170219146_E13	186	185	1	-1
2018.01.31_20170219146_E14	20170219146_E14	165	164	1	-1
2018.01.31_20170219146_E2	20170219146_E2	202	204	1	2
2018.01.31_20170219146_E3	20170219146_E3	204	204	1	0
2018.01.31_20170219146_E6	20170219146_E6	192	193	1	1
2018.01.31_20170219146_E7	20170219146_E7	196	195	1	-1
2018.01.31_20170219146_E8	20170219146_E8	162	162	1	0
2018.01.31_20170220156_E1	20170220156_E1	243	243	2	0
2018.01.31_20170220156_E10	20170220156_E10	316	316	2	0
2018.01.31_20170220156_E11	20170220156_E11	267	258	2	-9
2018.01.31_20170220156_E3	20170220156_E3	259	254	2	-5
2018.01.31_20170220159_E1	20170220159_E1	252	252	1	0
2018.01.31_20170220159_E3	20170220159_E3	221	220	1	-1
2018.01.31_20170220159_E7	20170220159_E7	266	265	1	-1
2018.01.31_20170220165gai_E11	20170220165gai_E11	215	215	1	0
2018.01.31_20170220165gai_E2	20170220165gai_E2	318	318	1	0
2018.01.31_20170220165gai_E7	20170220165gai_E7	225	224	1	-1
2018.01.31_20170220165gai_E8	20170220165gai_E8	216	216	1	0
2018.01.31_20170220165gai_E9	20170220165gai_E9	196	197	1	1
2018.01.31_20170220166_E11	20170220166_E11	280	280	1	0
2018.01.31_20170220166_E14	20170220166_E14	314	313	1	-1
2018.01.31_20170220166_E2	20170220166_E2	268	267	1	-1
2018.01.31_20170220166_E3	20170220166_E3	281	279	1	-2
2018.01.31_20170220166_E7	20170220166_E7	321	321	1	0
2018.01.31_20170220166_E9	20170220166_E9	360	352	1	-8
2018.01.31_20170221193_E10	20170221193_E10	262	261	2	-1
2018.01.31_20170221193_E2	20170221193_E2	255	254	2	-1
2018.01.31_20170221193_E3	20170221193_E3	287	286	2	-1
2018.01.31_20170221193_E4	20170221193_E4	259	258	2	-1
2018.01.31_20170221193_E5	20170221193_E5	268	268	2	0
2018.01.31_20170221193_E6	20170221193_E6	270	269	2	-1
2018.01.31_20170221193_E7	20170221193_E7	249	247	2	-2
2018.01.31_20170222199_E1	20170222199_E1	181	182	1	1
2018.01.31_20170222199_E11	20170222199_E11	213	212	1	-1
2018.01.31_20170222199_E13	20170222199_E13	217	217	1	0
2018.01.31_20170222199_E2	20170222199_E2	324	322	1	-2
2018.01.31_20170222199_E3	20170222199_E3	224	225	1	1
2018.01.31_20170222199_E4	20170222199_E4	290	288	1	-2
2018.01.31_20170222199_E5	20170222199_E5	247	247	1	0
2018.01.31_20170222199_E6	20170222199_E6	264	263	1	-1
2018.01.31_20170222199_E7	20170222199_E7	290	290	1	0
2018.01.31_20170222199_E8	20170222199_E8	293	293	1	0
2018.01.31_20170222199_E9	20170222199_E9	259	259	1	0
2018.01.31_20170222201_E1	20170222201_E1	225	226	2	1
2018.01.31_20170222201_E2	20170222201_E2	241	240	2	-1
2018.01.31_20170222201_E3	20170222201_E3	284	285	2	1
2018.01.31_20170222201_E4	20170222201_E4	248	248	2	0
2018.01.31_20170222201_E5	20170222201_E5	206	207	2	1
2018.02.03_20170222206_E1	20170222206_E1	218	210	1	-8
2018.02.03_20170223213_E11	20170223213_E11	277	277	2	0
2018.02.03_20170223213_E13	20170223213_E13	246	246	2	0
2018.02.03_20170223213_E14	20170223213_E14	295	294	2	-1
2018.02.03_20170223213_E15	20170223213_E15	303	304	2	1
2018.02.03_20170223213_E2	20170223213_E2	234	233	2	-1
2018.02.03_20170223213_E3	20170223213_E3	243	243	2	0
2018.02.03_20170223213_E5	20170223213_E5	319	318	2	-1
2018.02.03_20170223213_E6	20170223213_E6	292	291	2	-1
2018.02.03_20170223213_E8	20170223213_E8	228	227	2	-1
2018.02.03_20170223213_E9	20170223213_E9	273	273	2	0
2018.02.03_20170223221_E2	20170223221_E2	208	206	1	-2
2018.02.03_20170223227_E10	20170223227_E10	308	309	2	1
2018.02.03_20170223227_E13	20170223227_E13	387	396	2	9
2018.02.03_20170223227_E2	20170223227_E2	279	283	2	4
2018.02.03_20170223227_E5	20170223227_E5	286	287	2	1
2018.02.03_20170223227_E6	20170223227_E6	295	295	2	0
2018.02.03_20170223227_E8	20170223227_E8	376	376	2	0
2018.02.03_20170224233_E1	20170224233_E1	233	234	1	1
2018.02.03_20170224233_E13	20170224233_E13	279	279	1	0
2018.02.03_20170224233_E5	20170224233_E5	196	197	1	1
2018.02.03_20170224233_E9	20170224233_E9	259	259	1	0
2018.02.03_20170224235_E2	20170224235_E2	263	263	1	0
2018.02.03_20170224235_E3	20170224235_E3	250	252	1	2
2018.02.03_20170224235_E7	20170224235_E7	250	250	1	0
2018.02.03_20170224235_E8	20170224235_E8	213	214	1	1
2018.02.03_20170224235_E9	20170224235_E9	251	252	1	1
2018.02.03_20170224237_E11	20170224237_E11	221	221	1	0
2018.02.03_20170224237_E15	20170224237_E15	238	238	1	0
2018.02.03_20170224237_E2	20170224237_E2	246	247	1	1
2018.02.03_20170224237_E9	20170224237_E9	227	228	1	1
2018.02.03_20170224242_E14	20170224242_E14	216	214	1	-2
2018.02.03_20170224242_E16	20170224242_E16	186	189	1	3
2018.02.03_20170225245_E1	20170225245_E1	311	311	2	0
2018.02.03_20170225245_E2	20170225245_E2	269	270	2	1
2018.02.03_20170225248_E10	20170225248_E10	249	249	2	0
2018.02.03_20170225248_E11	20170225248_E11	252	273	2	21
2018.02.03_20170225248_E12	20170225248_E12	293	295	2	2
2018.02.03_20170225248_E13	20170225248_E13	266	267	2	1
2018.02.03_20170225248_E15	20170225248_E15	266	266	2	0
2018.02.03_20170225248_E3	20170225248_E3	251	274	2	23
2018.02.03_20170225248_E4	20170225248_E4	252	251	2	-1
2018.02.03_20170225248_E8	20170225248_E8	263	263	2	0
2018.02.03_20170225257_E11	20170225257_E11	279	280	2	1
2018.02.03_20170225257_E2	20170225257_E2	275	274	2	-1
2018.02.03_20170225257_E3	20170225257_E3	318	317	2	-1
2018.02.03_20170225262_E10	20170225262_E10	277	276	2	-1
2018.02.03_20170225262_E2	20170225262_E2	259	248	2	-11
2018.02.03_20170225262_E4	20170225262_E4	272	272	2	0
2018.02.03_20170226273_E1	20170226273_E1	285	284	2	-1
2018.02.03_20170227287_E1	20170227287_E1	220	220	1	0
2018.02.03_20170227287_E12	20170227287_E12	242	243	1	1
2018.02.03_20170227287_E13	20170227287_E13	243	242	1	-1
2018.02.03_20170227287_E5	20170227287_E5	246	248	1	2
2018.02.03_20170227287_E7	20170227287_E7	207	207	1	0
2018.02.03_20170227287_E9	20170227287_E9	254	253	1	-1
2018.02.03_20170228315_E1	20170228315_E1	249	248	2	-1
2018.02.03_20170228315_E3	20170228315_E3	315	315	2	0
2018.02.03_20170228315_E4	20170228315_E4	357	355	2	-2
2018.02.03_20170228315_E6	20170228315_E6	272	272	2	0
2018.02.03_20170228327_E10	20170228327_E10	322	322	2	0
2018.02.03_20170228327_E2	20170228327_E2	325	326	2	1
2018.02.03_20170228327_E4	20170228327_E4	285	286	2	1
2018.02.03_20170228327_E5	20170228327_E5	297	297	2	0
2018.02.03_20170228327_E8	20170228327_E8	335	335	2	0
2018.02.03_20170301005_E1	20170301005_E1	256	256	2	0
2018.02.03_20170301005_E10	20170301005_E10	237	239	2	2
2018.02.03_20170301005_E13	20170301005_E13	224	224	2	0
2018.02.03_20170301010_E3	20170301010_E3	253	254	2	1
2018.02.03_20170301015_E5	20170301015_E5	254	254	2	0
2018.02.03_20170301015_E8	20170301015_E8	296	297	2	1
2018.02.03_20170301015_E9	20170301015_E9	258	257	2	-1
2018.02.03_20170302018yuhongfen_E1	20170302018yuhongfen_E1	249	249	2	0
2018.02.03_20170302018yuhongfen_E3	20170302018yuhongfen_E3	271	269	2	-2
2018.02.03_20170302018yuhongfen_E5	20170302018yuhongfen_E5	267	268	2	1
2018.02.03_20170302023_E1	20170302023_E1	217	217	2	0
2018.02.03_20170302023_E2	20170302023_E2	267	260	2	-7
2018.02.03_20170302023_E3	20170302023_E3	259	259	2	0
2018.02.03_20170302023_E4	20170302023_E4	282	282	2	0
2018.02.03_20170302023_E7	20170302023_E7	246	247	2	1
2018.02.03_20170302030_E1	20170302030_E1	230	230	1	0
2018.02.03_20170302030_E10	20170302030_E10	216	215	1	-1
2018.02.03_20170302030_E11	20170302030_E11	224	224	1	0
2018.02.03_20170302030_E5	20170302030_E5	272	272	1	0
2018.02.03_20170302030_E6	20170302030_E6	267	267	1	0
2018.02.03_20170302030_E8	20170302030_E8	279	279	1	0
2018.02.03_20170303055_E1	20170303055_E1	330	332	2	2
2018.02.03_20170303055_E4	20170303055_E4	343	343	2	0
2018.02.03_20170303055_E6	20170303055_E6	386	387	2	1
2018.02.03_20170303058_E11	20170303058_E11	271	271	2	0
2018.02.03_20170303058_E7	20170303058_E7	256	256	2	0
2018.02.03_20170304061_E10	20170304061_E10	324	322	2	-2
2018.02.03_20170304061_E7	20170304061_E7	325	324	2	-1
2018.02.03_20170304062_E1	20170304062_E1	222	222	1	0
2018.02.03_20170304062_E10	20170304062_E10	255	256	1	1
2018.02.03_20170304062_E12	20170304062_E12	253	254	1	1
2018.02.03_20170304062_E13	20170304062_E13	230	230	1	0
2018.02.03_20170304062_E2	20170304062_E2	244	243	1	-1
2018.02.03_20170304062_E4	20170304062_E4	222	223	1	1
2018.02.03_20170304062_E5	20170304062_E5	294	294	1	0
2018.02.03_20170304062_E6	20170304062_E6	202	202	1	0
2018.02.03_20170304062_E7	20170304062_E7	227	227	1	0
2018.02.03_20170304062_E8	20170304062_E8	197	197	1	0
2018.02.03_20170304062_E9	20170304062_E9	271	270	1	-1
2018.02.03_20170305zhuyizhen_E1	20170305zhuyizhen_E1	260	260	2	0

## Sheet: results for STEM and human
Embryo ID	Acture outcome	Embryologist Ⅰ	Embryologist Ⅱ	Embryologist Ⅲ	Embryologist Ⅳ	STEM
2018.03.02_20150103029_E04	1	0	0	1	0	0
2018.03.02_20150103029_E05	1	1	1	1	1	0
2018.03.02_20150103029_E07	1	0	0	0	0	1
2018.03.02_20150103029_E08	1	1	1	1	1	1
2018.03.02_20150103035_E03	1	0	0	1	0	0
2018.03.02_20150103035_E05	1	1	1	1	0	1
2018.03.02_20150103035_E09	1	1	1	1	1	1
2018.03.02_20150103035_E10	1	1	0	1	0	1
2018.03.02_20150106076_E02	1	0	0	0	0	1
2018.03.02_20150106081_E02	1	0	0	0	0	1
2018.03.02_20150106081_E10	1	0	0	1	0	1
2018.03.02_20150109128_E01	1	0	0	1	0	1
2018.03.02_20150109128_E02	1	1	1	1	1	1
2018.03.02_20150109128_E03	1	1	0	1	1	1
2018.03.02_20150109128_E05	1	1	0	1	0	1
2018.03.02_20150109128_E06	1	1	1	1	1	1
2018.03.02_20150109128_E09	1	1	1	1	1	1
2018.03.02_20150109130_E01	1	1	0	1	1	1
2018.03.02_20150109130_E02	1	0	0	0	0	1
2018.03.02_20150109130_E04	1	1	1	1	1	1
2018.03.02_20150109130_E07	1	1	1	1	1	1
2018.03.02_20150109130_E15	1	1	1	1	1	0
2018.03.02_20150112178_E07	1	1	1	1	1	1
2018.03.02_20150112186_E01	1	1	1	1	1	1
2018.03.02_20150112186_E02	1	1	1	1	1	1
2018.03.02_20150112186_E04	1	1	0	0	1	1
2018.03.02_20150112186_E05	1	1	1	1	1	1
2018.03.02_20150112186_E06	1	1	1	1	1	1
2018.03.02_20150112186_E07	1	1	1	1	1	1
2018.03.02_20150112186_E08	1	1	1	1	1	1
2018.03.02_20150112186_E09	1	1	0	1	1	1
2018.03.02_20150112186_E11	1	1	0	1	1	1
2018.03.02_20150112186_E12	1	1	0	1	1	1
2018.03.02_20150112186_E13	1	1	1	1	1	1
2018.03.02_20150116243_E01	1	1	1	1	1	1
2018.03.02_20150116243_E03	1	1	1	1	1	0
2018.03.02_20150116243_E04	1	1	1	1	1	1
2018.03.02_20150116243_E05	1	1	1	0	1	1
2018.03.02_20150116243_E07	1	1	1	1	1	1
2018.03.02_20150116243_E10	1	1	0	1	1	1
2018.03.02_20150116250_E02	1	1	1	1	1	0
2018.03.02_20150116250_E03	1	1	1	1	1	1
2018.03.02_20150116250_E04	1	0	0	0	0	0
2018.03.02_20150116250_E09	1	1	0	1	0	1
2018.03.02_20150116250_E10	1	1	1	1	1	1
2018.03.02_20150116250_E12	1	1	1	1	1	1
2018.03.02_20150120297_E01	1	0	0	0	0	1
2018.03.02_20150120297_E02	1	0	0	0	0	0
2018.03.02_20150120297_E04	1	0	0	0	0	0
2018.03.02_20150120297_E06	1	1	1	1	1	1
2018.03.02_20150120297_E07	1	1	0	1	0	1
2018.03.02_20150120297_E10	1	1	1	1	1	1
2018.03.02_20150120297_E12	1	1	1	1	1	1
2018.03.02_20150123361_E01	1	0	1	0	0	1
2018.03.02_20150123361_E05	1	0	0	0	0	0
2018.03.02_20150123361_E07	1	0	0	0	0	0
2018.03.02_20150129419_E03	1	0	1	1	1	1
2018.03.02_20150129419_E06	1	0	0	0	0	1
2018.03.02_20150129419_E12	1	0	1	1	1	1
2018.03.02_20150129419_E14	1	1	1	1	1	1
2018.03.02_20150129426_E01	1	1	1	1	1	1
2018.03.02_20150129426_E02	1	1	1	1	1	1
2018.03.02_20150129426_E05	1	1	1	1	0	1
2018.03.02_20150129426_E06	1	1	1	1	0	1
2018.03.02_20150129426_E09	1	1	1	1	1	1
2018.03.02_20150129426_E10	1	1	1	1	1	1
2018.03.02_20150129426_E14	1	0	0	1	0	1
2018.03.02_20150129426_E15	1	0	0	0	0	1
2018.03.02_20150204054_E04	1	1	0	1	0	0
2018.03.02_20150204054_E05	1	1	1	1	1	1
2018.03.02_20150204054_E06	1	1	1	1	1	1
2018.03.02_20150204054_E07	1	1	1	1	1	1
2018.03.02_20150204059_E03	1	1	1	1	1	1
2018.03.02_20150204059_E06	1	1	0	1	0	1
2018.03.02_20150207083_E07	1	1	1	1	1	1
2018.03.02_20150207083_E09	1	1	1	1	1	1
2018.03.02_20150207083_E11	1	0	0	0	0	1
2018.03.02_20150207083_E12	1	0	1	0	0	0
2018.03.02_20150207087_E02	1	1	1	1	1	1
2018.03.02_20150207087_E04	1	1	1	1	1	1
2018.03.02_20150207087_E05	1	1	1	1	1	1
2018.03.02_20150207087_E08	1	1	1	1	1	1
2018.03.02_20150207087_E12	1	1	1	1	1	1
2018.03.02_20150210109_E05	1	1	1	1	1	1
2018.03.02_20150210109_E07	1	1	1	1	1	1
2018.03.02_20150210109_E08	1	1	1	1	1	1
2018.03.03_20150210114_E02	1	1	1	1	1	1
2018.03.03_20150210114_E04	1	1	0	1	1	1
2018.03.03_20150210114_E05	1	1	1	1	1	1
2018.03.03_20150210114_E06	1	1	1	1	1	1
2018.03.03_20150210114_E07	1	0	0	1	0	0
2018.03.03_20150309037_E05	1	0	0	0	0	1
2018.03.03_20150309037_E10	1	1	1	1	1	1
2018.03.03_20150316091_E02	1	1	1	1	1	1
2018.03.03_20150316091_E03	1	0	0	0	0	1
2018.03.03_20150316091_E04	1	1	1	1	1	1
2018.03.03_20150316091_E05	1	1	1	1	0	0
2018.03.03_20150316091_E06	1	1	1	1	1	1
2018.03.03_20150316091_E07	1	0	1	1	0	0
2018.03.03_20150316091_E08	1	0	1	1	1	1
2018.03.03_20150316091_E11	1	0	0	0	0	0
2018.03.03_20150316091_E12	1	1	1	1	1	1
2018.03.03_20150316091_E14	1	0	1	0	0	0
2018.03.03_20150316091_E15	1	0	0	0	0	1
2018.03.03_20150401002xiangwan_E04	1	0	0	0	0	0
2018.03.03_20150401002xiangwan_E07	1	0	0	0	0	1
2018.03.03_20150401004_E01	1	1	1	1	1	0
2018.03.03_20150401004_E02	1	1	1	1	1	1
2018.03.03_20150401004_E03	1	1	0	0	1	1
2018.03.03_20150401004_E04	1	1	1	1	1	0
2018.03.03_20150401004_E06	1	1	1	1	1	1
2018.03.03_20150401004_E08	1	1	1	1	1	1
2018.03.03_20150401004_E11	1	1	1	1	1	1
2018.03.03_20150401004_E15	1	1	1	1	1	1
2018.03.03_20150402010_E13	1	0	1	0	0	1
2018.03.03_20150402010_E14	1	1	1	0	1	1
2018.03.03_20150402011_E03	1	1	1	1	1	1
2018.03.03_20150402011_E06	1	1	1	1	1	1
2018.03.03_20150402011_E13	1	1	1	1	1	1
2018.03.03_20150402017_E01	1	0	0	0	0	1
2018.03.03_20150402017_E03	1	1	1	1	1	0
2018.03.03_20150402017_E08	1	0	0	0	1	1
2018.03.03_20150402017_E10	1	1	1	1	1	1
2018.03.03_20150402017_E11	1	1	1	1	1	1
2018.03.03_20150402017_E13	1	1	0	1	0	1
2018.03.03_20150402017_E14	1	1	0	1	0	1
2018.03.03_20150407061_E03	1	0	0	0	0	1
2018.03.03_20150407061_E10	1	0	0	0	0	1
2018.03.03_20150408073_E04	1	1	1	1	1	1
2018.03.03_20150415143B_E02	1	0	0	0	0	0
2018.03.03_20150415143B_E05	1	0	0	0	0	1
2018.03.03_20150415143B_E06	1	1	1	1	1	0
2018.03.03_20150415143B_E08	1	1	1	1	1	0
2018.03.03_20150416157_E02	1	0	0	0	0	0
2018.03.03_20150416157_E04	1	1	1	1	1	1
2018.03.03_20150416157_E06	1	1	1	1	1	1
2018.03.03_20150416157_E08	1	1	1	1	0	1
2018.03.03_20150416157_E12	1	0	0	0	0	1
2018.03.03_20150419197_E02	1	1	0	0	0	0
2018.03.03_20150419197_E05	1	1	1	1	1	1
2018.03.03_20150419197_E06	1	1	1	1	1	1
2018.03.03_20150419197_E09	1	1	1	1	1	1
2018.03.03_20150419202_E01	1	1	1	1	1	1
2018.03.03_20150419202_E03	1	1	1	1	1	1
2018.03.03_20150419202_E05	1	0	0	0	0	1
2018.03.03_20150419202_E06	1	1	1	1	1	1
2018.03.03_20150419202_E10	1	1	1	1	1	1
2018.03.03_20150419202_E12	1	1	1	1	1	1
2018.03.03_20150419202_E13	1	1	1	1	1	0
2018.03.03_20150419202_E14	1	1	1	1	1	0
2018.03.03_20150419202_E16	1	1	1	1	1	1
2018.03.03_20150420213_E02	1	0	0	0	0	1
2018.03.03_20150420213_E08	1	1	1	1	0	1
2018.03.03_20150420213_E14	1	1	0	1	1	1
2018.03.03_20150422244_E01	1	1	1	1	1	1
2018.03.03_20150422244_E02	1	1	1	1	1	1
2018.03.03_20150422244_E09	1	1	0	1	0	1
2018.03.03_20150422244_E13	1	1	1	1	1	1
2018.03.03_20150422244_E14	1	1	1	0	1	1
2018.03.03_20150422244_E15	1	1	1	1	1	1
2018.03.03_20150422253_E01	1	1	0	1	1	1
2018.03.03_20150422253_E05	1	1	1	1	1	1
2018.03.03_20150422253_E06	1	0	0	0	0	1
2018.03.03_20150422253_E07	1	1	1	1	1	1
2018.03.03_20150422253_E08	1	1	1	1	1	1
2018.03.03_20150422253_E09	1	1	1	1	1	1
2018.03.03_20150422253_E10	1	1	0	0	1	1
2018.03.03_20150423265_E07	1	1	0	0	1	1
2018.03.03_20150423271_E01	1	1	1	1	1	1
2018.03.03_20150423271_E02	1	1	1	1	1	1
2018.03.03_20150423271_E03	1	1	1	1	1	1
2018.03.03_20150423271_E09	1	1	1	1	1	1
2018.03.03_20150423271_E11	1	1	1	1	1	1
2018.03.03_20150423271_E12	1	1	1	1	1	0
2018.03.03_20150423284_E02	1	1	1	1	1	1
2018.03.03_20150425312_E08	1	1	1	1	0	1
2018.03.03_20150425312_E10	1	1	1	0	0	1
2018.03.03_20150425312_E14	1	1	0	0	1	1
2018.03.03_20150425315_E03	1	1	1	1	1	1
2018.03.03_20150425315_E04	1	1	1	1	1	1
2018.03.03_20150425315_E05	1	1	1	1	1	1
2018.03.03_20150425315_E07	1	1	1	1	1	1
2018.03.03_20150425315_E08	1	1	1	1	1	1
2018.03.03_20150425315_E11	1	1	1	1	1	1
2018.03.03_20150425315_E12	1	1	1	1	1	0
2018.03.03_20150425315_E13	1	1	1	1	1	1
2018.03.03_20150426330_E01	1	1	0	1	1	1
2018.03.03_20150426330_E02	1	1	1	1	1	1
2018.03.03_20150426330_E07	1	1	1	1	1	1
2018.03.03_20150426330_E08	1	1	0	1	1	1
2018.03.03_20150426345_E03	1	1	1	1	1	0
2018.03.03_20150426345_E04	1	1	0	1	1	1
2018.03.03_20150426345_E05	1	1	1	0	1	1
2018.03.03_20150426345_E09	1	1	1	1	1	1
2018.03.03_20150426345_E11	1	1	1	1	1	1
2018.03.03_20150426345_E12	1	1	1	1	1	1
2018.03.03_20150426345_E15	1	1	1	1	1	1
2018.03.03_20150426345_E16	1	0	0	0	0	1
2018.03.03_20150428365_E03	1	1	1	1	1	1
2018.03.03_20150428365_E09	1	1	1	1	1	1
2018.03.03_20150428365_E10	1	1	1	1	1	1
2018.03.03_20150428367_E03	1	1	1	1	1	1
2018.03.03_20150428367_E04	1	0	0	1	0	1
2018.03.03_20150428367_E05	1	1	1	0	1	1
2018.03.03_20150428367_E09	1	1	1	1	1	1
2018.03.03_20150429383_E05	1	1	1	1	0	1
2018.03.03_20150429383_E09	1	1	1	1	1	1
2018.03.03_20150430392_E08	1	1	1	0	0	0
2018.03.03_20150430399_E01	1	1	1	1	1	1
2018.03.03_20150430399_E06	1	1	1	1	1	1
2018.03.03_20150430399_E07	1	1	1	1	1	1
2018.03.03_20150502015_E01	1	1	0	1	0	1
2018.03.03_20150502015_E02	1	1	1	1	1	1
2018.03.03_20150502015_E10	1	1	1	1	1	1
2018.03.03_20150502015_E12	1	1	1	1	1	1
2018.03.03_20150502015_E14	1	1	1	0	0	1
2018.03.03_20150502015_E15	1	1	1	1	0	1
2018.03.03_20150502018_E03	1	1	1	1	1	1
2018.03.03_20150502018_E07	1	0	0	0	0	0
2018.03.03_20150502018_E09	1	1	1	1	1	1
2018.03.03_20150502018_E10	1	1	1	1	1	1
2018.03.03_20150502018_E11	1	1	1	1	1	1
2018.03.03_20150502018_E12	1	1	1	1	1	1
2018.03.03_20150502019_E08	1	0	0	0	0	0
2018.03.03_20150502019_E14	1	0	0	0	0	0
2018.03.03_20150502032_E01	1	0	0	0	0	0
2018.03.03_20150502032_E02	1	1	1	1	1	1
2018.03.03_20150502032_E03	1	0	0	0	0	0
2018.03.03_20150502032_E05	1	0	1	0	0	1
2018.03.03_20150502032_E09	1	1	1	1	1	1
2018.03.03_20150502032_E12	1	1	1	1	1	0
2018.03.03_20150502032_E13	1	1	0	1	1	1
2018.03.03_20150505071_E01	1	1	1	1	1	1
2018.03.03_20150505071_E05	1	1	1	0	1	1
2018.03.03_20150505071_E06	1	1	1	1	1	1
2018.03.03_20150505073_E02	1	1	1	1	1	1
2018.03.03_20150505073_E03	1	1	1	1	1	0
2018.03.03_20150505073_E05	1	1	1	1	1	0
2018.03.03_20150505073_E06	1	1	0	1	1	1
2018.03.03_20150505073_E07	1	1	1	1	1	1
2018.03.03_20150505073_E08	1	1	1	1	1	1
2018.03.03_20150505084_E03	1	0	0	0	0	0
2018.03.03_20150505084_E04	1	1	1	1	1	1
2018.03.03_20150505084_E06	1	1	1	1	1	1
2018.03.03_20150505084_E08	1	1	1	1	1	1
2018.03.03_20150508119_E01	1	1	1	1	1	1
2018.03.03_20150508119_E02	1	1	1	0	0	1
2018.03.03_20150508119_E05	1	1	1	1	1	1
2018.03.03_20150508119_E09	1	1	1	0	0	1
2018.03.03_20150508119_E10	1	1	1	1	1	1
2018.03.03_20150509135_E01	1	1	1	1	1	1
2018.03.03_20150509135_E02	1	1	0	1	1	1
2018.03.03_20150509135_E03	1	1	0	0	1	1
2018.03.03_20150509135_E05	1	1	1	1	1	1
2018.03.03_20150509135_E06	1	1	0	1	1	0
2018.03.03_20150509135_E07	1	1	1	1	1	1
2018.03.03_20150509135_E08	1	1	1	1	1	1
2018.03.03_20150509135_E10	1	1	1	1	1	0
2018.03.03_20150509135_E11	1	1	1	1	0	1
2018.03.03_20150509135_E13	1	0	0	0	0	1
2018.03.03_20150510144_E03	1	1	1	1	1	1
2018.03.03_20150510149_E07	1	0	0	0	0	1
2018.03.03_20150510149_E08	1	1	0	0	0	1
2018.03.03_20150510149_E12	1	1	1	1	1	1
2018.03.03_20150511159_E02	1	1	1	1	0	1
2018.03.03_20150511159_E03	1	1	1	1	1	1
2018.03.03_20150511159_E04	1	1	1	0	1	1
2018.03.03_20150511159_E07	1	1	1	1	1	1
2018.03.03_20150511159_E09	1	1	1	0	1	1
2018.03.03_20150511167_E03	1	0	0	0	0	0
2018.03.03_20150511167_E15	1	1	1	1	1	1
2018.03.03_20150512190_E01	1	1	1	1	1	1
2018.03.03_20150512190_E02	1	1	1	1	1	1
2018.03.03_20150512190_E03	1	1	1	1	1	1
2018.03.03_20150512190_E05	1	1	1	1	1	1
2018.03.03_20150512190_E08	1	1	1	1	0	1
2018.03.03_20150512190_E10	1	1	1	1	1	1
2018.03.03_20150512190_E12	1	1	1	1	1	1
2018.03.03_20150512190_E13	1	1	1	1	1	1
2018.03.03_20150512190_E14	1	1	1	1	1	1
2018.03.03_20150512198_E05	1	0	0	0	0	0
2018.03.03_20150512198_E08	1	1	1	1	1	1
2018.03.03_20150512198_E13	1	1	0	1	0	1
2018.03.03_20150512198_E14	1	1	1	1	1	1
2018.03.03_20150513202_E03	1	0	0	0	0	1
2018.03.03_20150513202_E04	1	0	0	1	0	1
2018.03.03_20150513202_E06	1	1	1	0	1	1
2018.03.03_20150513202_E07	1	1	1	0	1	1
2018.03.03_20150513202_E08	1	0	0	0	0	1
2018.03.03_20150514218_E02	1	1	1	1	1	1
2018.03.03_20150514218_E05	1	1	1	1	1	1
2018.03.03_20150514218_E08	1	1	1	1	0	1
2018.03.03_20150515236_E02	1	0	1	1	0	1
2018.03.03_20150515236_E04	1	0	0	0	0	1
2018.03.03_20150515236_E05	1	0	0	0	0	1
2018.03.03_20150515245_E05	1	1	1	1	1	1
2018.03.03_20150515245_E16	1	1	1	1	1	1
2018.03.03_20150517267_E01	1	1	1	1	1	0
2018.03.03_20150517267_E04	1	1	1	1	1	1
2018.03.03_20150517267_E05	1	1	1	1	1	1
2018.03.03_20150517267_E06	1	1	1	1	1	1
2018.03.03_20150517267_E07	1	1	1	1	1	1
2018.03.03_20150517267_E09	1	1	1	1	1	1
2018.03.03_20150517267_E10	1	1	1	1	1	0
2018.03.03_20150517267_E13	1	1	1	1	1	1
2018.03.03_20150517267_E14	1	1	1	1	1	1
2018.03.03_20150517267_E15	1	1	1	0	1	1
2018.03.03_20150518293_E01	1	1	1	1	1	0
2018.03.03_20150518293_E07	1	1	1	1	1	0
2018.03.03_20150518293_E12	1	0	0	0	0	0
2018.03.03_20150518296_E08	1	1	1	1	1	1
2018.03.03_20150518296_E11	1	1	1	1	1	1
2018.03.03_20150518299_E01	1	1	0	1	0	1
2018.03.03_20150518299_E02	1	1	1	1	1	1
2018.03.03_20150518299_E04	1	1	1	1	1	1
2018.03.03_20150518299_E05	1	1	0	1	1	1
2018.03.03_20150518299_E06	1	1	1	1	1	1
2018.03.03_20150518299_E08	1	1	1	1	1	1
2018.03.03_20150518299_E09	1	1	1	1	1	1
2018.03.03_20150518299_E10	1	1	1	1	1	1
2018.03.03_20150518299_E11	1	1	1	1	1	1
2018.03.03_20150518306_E02	1	1	1	1	1	1
2018.03.03_20150518306_E05	1	1	1	1	1	1
2018.03.03_20150518306_E06	1	1	1	1	1	1
2018.03.03_20150518306_E07	1	1	1	1	1	1
2018.03.03_20150518306_E08	1	1	0	1	1	1
2018.03.03_20150518306_E11	1	1	1	1	1	1
2018.03.03_20150518306_E12	1	1	1	1	1	1
2018.03.03_20150518306_E13	1	1	1	1	1	1
2018.03.03_20150518306_E15	1	1	1	1	1	1
2018.03.03_20150520348_E03	1	1	1	1	1	1
2018.03.03_20150520348_E04	1	1	1	1	0	1
2018.03.03_20150520348_E05	1	1	1	1	1	1
2018.03.03_20150520348_E10	1	1	1	1	1	1
2018.03.03_20150520348_E11	1	1	1	1	1	1
2018.03.03_20150520348_E12	1	1	1	1	1	1
2018.03.03_20150521351_E05	1	0	0	0	0	0
2018.03.03_20150521351_E13	1	0	0	0	0	1
2018.03.03_20150521361_E01	1	1	1	1	1	1
2018.03.03_20150521366_E03	1	1	1	1	1	1
2018.03.03_20150521366_E09	1	0	0	0	0	0
2018.03.03_20150523404_E02	1	1	1	1	1	1
2018.03.03_20150523404_E06	1	1	0	1	1	0
2018.03.03_20150523404_E09	1	0	0	1	0	1
2018.03.03_20150523404_E14	1	0	0	1	0	0
2018.03.03_20150523404_E15	1	1	1	1	1	1
2018.03.03_20150523406_E02	1	1	1	1	1	1
2018.03.03_20150523406_E03	1	1	1	1	0	0
2018.03.03_20150523406_E07	1	0	0	0	0	0
2018.03.03_20150523406_E08	1	1	1	1	0	0
2018.03.03_20150523406_E12	1	1	1	1	1	0
2018.03.03_20150523406_E15	1	1	1	1	1	1
2018.03.03_20150524421_E03	1	1	1	1	1	1
2018.03.03_20150524421_E04	1	1	1	1	1	1
2018.03.03_20150524421_E06	1	1	1	1	1	1
2018.03.03_20150524421_E08	1	1	1	1	0	1
2018.03.03_20150524421_E10	1	1	0	1	0	0
2018.03.03_20150524421_E11	1	1	1	1	1	0
2018.03.03_20150524421_E12	1	1	0	1	1	1
2018.03.03_20150524421_E13	1	1	1	1	1	1
2018.03.03_20150524429_E01	1	1	1	0	1	1
2018.03.03_20150524429_E02	1	1	1	1	1	1
2018.03.03_20150524429_E07	1	1	1	1	1	1
2018.03.03_20150524429_E08	1	1	1	0	1	0
2018.03.03_20150524429_E10	1	1	1	1	0	1
2018.03.03_20150524429_E12	1	1	1	1	1	1
2018.03.03_20150524429_E13	1	1	1	1	1	1
2018.03.03_20150529512_E10	1	1	1	1	1	1
2018.03.03_20150529517_E03	1	1	1	1	1	1
2018.03.03_20150529517_E04	1	1	1	1	1	1
2018.03.03_20150529524_E01	1	1	1	1	1	0
2018.03.03_20150529524_E02	1	1	1	1	1	1
2018.03.03_20150529524_E03	1	1	1	1	1	1
2018.03.03_20150529524_E05	1	0	0	0	0	1
2018.03.03_20150529524_E06	1	1	0	1	1	1
2018.03.03_20150529524_E07	1	1	1	1	1	1
2018.03.03_20150529524_E09	1	1	1	1	1	1
2018.03.03_20150529524_E11	1	1	1	1	1	1
2018.03.03_20150529524_E12	1	1	1	1	1	0
2018.03.03_20150531554_E03	1	1	1	0	0	1
2018.03.03_20150531554_E05	1	1	1	0	1	1
2018.03.03_20150531554_E06	1	1	0	0	0	1
2018.03.03_20150531563_E01	1	1	1	0	1	1
2018.03.03_20150531563_E02	1	1	1	1	1	1
2018.03.03_20150531563_E04	1	1	1	1	1	0
2018.03.03_20150531563_E11	1	1	1	1	1	1
2018.03.03_20150601002_E07	1	0	0	0	0	0
2018.03.03_20150601002_E08	1	0	0	0	0	1
2018.03.03_20150601002_E10	1	0	0	0	0	1
2018.03.03_20150601003_E01	1	1	1	1	1	1
2018.03.03_20150601003_E02	1	0	0	0	0	0
2018.03.03_20150601003_E04	1	0	0	0	0	1
2018.03.03_20150601003_E05	1	1	1	1	1	1
2018.03.03_20150601003_E08	1	1	0	0	1	1
2018.03.03_20150601009_E03	1	1	1	1	1	1
2018.03.03_20150601009_E04	1	1	1	1	0	1
2018.03.03_20150601009_E06	1	1	1	1	1	1
2018.03.03_20150601009_E07	1	1	1	1	1	1
2018.03.03_20150601009_E08	1	1	1	1	1	1
2018.03.03_20150601009_E09	1	1	1	1	1	1
2018.03.03_20150601009_E10	1	1	1	1	1	1
2018.03.03_20150601009_E11	1	1	1	1	1	1
2018.03.03_20150601009_E13	1	1	1	1	1	1
2018.03.03_20150601009_E14	1	1	1	1	0	1
2018.03.03_20150603070_E05	1	1	1	1	1	1
2018.03.03_20150603070_E06	1	1	1	1	1	1
2018.03.03_20150603070_E07	1	1	1	1	1	1
2018.03.03_20150604077_E03	1	1	1	1	1	1
2018.03.03_20150604077_E05	1	0	0	1	0	1
2018.03.03_20150604077_E07	1	1	1	1	1	1
2018.03.03_20150604077_E08	1	0	0	0	0	1
2018.03.03_20150604077_E09	1	1	1	1	1	1
2018.03.03_20150604077_E10	1	1	1	1	1	1
2018.03.03_20150604089_E03	1	0	0	0	0	1
2018.03.03_20150604089_E04	1	1	1	1	1	1
2018.03.03_20150604089_E06	1	1	1	1	1	1
2018.03.03_20150604089_E08	1	1	1	1	1	1
2018.03.03_20150604089_E10	1	1	1	1	1	1
2018.03.03_20150604089_E11	1	1	1	1	1	1
2018.03.03_20150604089_E12	1	1	1	1	1	1
2018.03.03_20150605096_E03	1	1	1	0	0	1
2018.03.03_20150605096_E06	1	1	1	1	1	1
2018.03.03_20150605096_E07	1	1	1	1	1	1
2018.03.03_20150605096_E12	1	1	1	1	1	1
2018.03.03_20150605101_E02	1	1	1	1	1	1
2018.03.03_20150605101_E03	1	1	1	1	1	1
2018.03.03_20150605101_E05	1	0	0	0	0	1
2018.03.03_20150605101_E06	1	1	1	1	0	1
2018.03.03_20150605101_E07	1	0	0	0	0	0
2018.03.03_20150605101_E08	1	1	1	1	1	1
2018.03.03_20150605101_E09	1	1	1	1	1	1
2018.03.03_20150605101_E12	1	1	1	1	1	1
2018.03.03_20150605101_E13	1	1	1	1	1	1
2018.03.03_20150605106_E02	1	1	0	1	1	1
2018.03.03_20150607138_E04	1	1	0	1	0	0
2018.03.03_20150607138_E11	1	0	0	0	0	0
2018.03.03_20150607138_E12	1	0	0	0	0	0
2018.03.03_20150607138_E13	1	0	0	0	0	1
2018.03.03_20150607138_E15	1	1	1	1	1	1
2018.03.03_20150608159_E03	1	1	1	1	1	1
2018.03.03_20150608159_E04	1	0	0	0	0	1
2018.03.03_20150608159_E05	1	0	0	0	0	1
2018.03.03_20150608175_E01	1	0	1	1	0	1
2018.03.03_20150608175_E03	1	0	0	0	0	0
2018.03.03_20150608175_E06	1	1	1	1	1	1
2018.03.03_20150608175_E07	1	1	1	1	1	1
2018.03.03_20150609181_E01	1	1	1	1	1	1
2018.03.03_20150610209_E06	1	1	1	1	1	1
2018.03.03_20150610209_E12	1	1	1	1	1	1
2018.03.03_20150610209_E14	1	0	0	0	0	1
2018.03.03_20150610210_E01	1	1	1	1	1	1
2018.03.03_20150610210_E03	1	0	0	0	0	1
2018.03.03_20150610210_E07	1	0	1	1	0	1
2018.03.03_20150610210_E08	1	1	1	1	1	1
2018.03.03_20150610210_E09	1	1	1	1	1	1
2018.03.03_20150610210_E10	1	1	1	1	1	0
2018.03.03_20150610210_E12	1	1	1	0	1	1
2018.03.03_20150610210_E13	1	0	0	0	0	0
2018.03.03_20150610214_E02	1	0	0	1	0	0
2018.03.03_20150610214_E05	1	0	0	0	0	1
2018.03.03_20150610214_E07	1	0	0	1	0	1
2018.03.03_20150610214_E08	1	0	0	1	0	0
2018.03.03_20150610214_E09	1	0	0	1	0	0
2018.03.03_20150610214_E11	1	1	1	0	1	1
2018.03.03_20150611236_E03	1	0	0	0	0	0
2018.03.03_20150611236_E08	1	0	0	0	0	1
2018.03.03_20150611236_E12	1	0	0	0	0	1
2018.03.03_20150611237_E02	1	0	0	0	0	0
2018.03.03_20150611237_E03	1	1	1	0	1	1
2018.03.03_20150611237_E04	1	1	1	0	1	1
2018.03.03_20150611237_E08	1	1	0	0	0	1
2018.03.03_20150621500_E03	1	1	1	1	0	1
2018.03.03_20150621500_E05	1	1	0	1	1	1
2018.03.03_20150621500_E06	1	1	1	1	1	1
2018.03.03_20150621500_E08	1	1	1	1	1	1
2018.03.03_20150622517_E01	1	1	1	1	1	1
2018.03.03_20150622517_E02	1	1	1	1	1	1
2018.03.03_20150622517_E05	1	1	1	1	1	0
2018.03.03_20150622517_E08	1	1	1	1	0	1
2018.03.03_20150622523_E01	1	1	1	1	0	1
2018.03.03_20150622523_E04	1	1	0	1	1	1
2018.03.03_20150622523_E05	1	1	1	1	1	1
2018.03.03_20150622523_E06	1	1	0	1	0	1
2018.03.03_20150622523_E07	1	1	1	1	1	1
2018.03.03_20150622523_E08	1	1	1	1	1	1
2018.03.03_20150622523_E09	1	1	1	1	1	1
2018.03.03_20150622523_E10	1	1	1	1	1	1
2018.03.03_20150622523_E11	1	1	1	1	0	1
2018.03.03_20150622523_E12	1	1	1	1	1	1
2018.03.03_20150622523_E14	1	1	1	1	1	1
2018.03.03_20150622523_E16	1	1	1	1	1	1
2018.03.03_20150622542_E02	1	1	1	1	1	1
2018.03.03_20150622542_E06	1	1	1	1	1	1
2018.03.03_20150622542_E07	1	1	1	1	0	0
2018.03.03_20150622542_E10	1	1	1	1	1	1
2018.03.03_20150623562_E03	1	0	0	0	0	1
2018.03.03_20150623562_E06	1	0	0	0	0	1
2018.03.03_20150624586_E01	1	0	1	1	0	1
2018.03.03_20150624586_E03	1	1	1	0	1	1
2018.03.03_20150625588_E04	1	1	1	1	1	1
2018.03.03_20150625588_E05	1	1	1	1	1	1
2018.03.03_20150625588_E09	1	0	0	0	0	0
2018.03.03_20150625588_E10	1	1	1	1	1	1
2018.03.03_20150625588_E11	1	1	1	1	0	1
2018.03.03_20150625588_E12	1	1	1	1	1	1
2018.03.03_20150625588_E14	1	1	1	1	1	1
2018.03.03_20150626620_E04	1	0	0	0	0	1
2018.03.03_20150626622_E02	1	1	1	1	1	1
2018.03.03_20150626622_E05	1	1	1	0	0	0
2018.03.03_20150626622_E06	1	0	0	0	0	0
2018.03.03_20150626622_E08	1	1	1	0	0	1
2018.03.03_20150627636_E09	1	1	1	1	1	1
2018.03.03_20150627636_E11	1	0	0	1	0	0
2018.03.03_20150627636_E14	1	1	1	1	1	0
2018.03.03_20150627657_E01	1	1	1	1	1	1
2018.03.03_20150627657_E03	1	1	1	1	1	1
2018.03.03_20150627657_E04	1	1	1	1	1	1
2018.03.03_20150627657_E05	1	1	1	1	1	1
2018.03.03_20150627657_E06	1	1	1	1	1	1
2018.03.03_20150627657_E07	1	1	1	1	1	1
2018.03.03_20150627657_E08	1	1	1	1	0	0
2018.03.03_20150627657_E09	1	0	0	0	0	1
2018.03.03_20150627663_E01	1	1	1	1	1	1
2018.03.03_20150627663_E03	1	1	1	1	1	1
2018.03.03_20150627663_E04	1	1	1	1	1	1
2018.03.03_20150627663_E06	1	1	1	1	1	1
2018.03.03_20150627663_E07	1	1	1	1	1	1
2018.03.03_20150627663_E09	1	1	1	1	1	1
2018.03.03_20150627663_E11	1	1	1	0	1	1
2018.03.03_20150627663_E12	1	1	1	1	1	0
2018.03.03_20150627663_E14	1	1	1	1	1	0
2018.03.03_20150629693_E01	1	1	1	1	1	1
2018.03.03_20150629693_E02	1	1	1	1	1	1
2018.03.03_20150629693_E06	1	1	1	1	1	1
2018.03.03_20150629693_E11	1	0	0	0	0	0
2018.03.03_20150629693_E14	1	1	1	1	1	0
2018.03.03_20150629693_E16	1	0	0	0	0	1
2018.03.03_20150630704_E04	1	1	1	1	1	0
2018.03.03_20150702021_E03	1	0	0	1	0	1
2018.03.03_20150702021_E09	1	1	1	1	1	1
2018.03.03_20150703063_E03	1	1	0	1	1	0
2018.03.03_20150703063_E04	1	1	1	1	1	1
2018.03.03_20150703078_E03	1	1	1	1	0	1
2018.03.03_20150703078_E05	1	1	1	1	1	1
2018.03.03_20150703078_E06	1	1	1	1	1	1
2018.03.03_20150703078_E08	1	1	1	1	1	1
2018.03.03_20150703078_E10	1	1	1	1	1	1
2018.03.03_20150703078_E12	1	1	1	1	1	1
2018.03.03_20150703079_E01	1	1	1	1	1	1
2018.03.03_20150703079_E02	1	1	1	1	1	1
2018.03.03_20150703079_E03	1	1	1	1	1	1
2018.03.03_20150703079_E05	1	1	1	1	1	1
2018.03.03_20150703079_E06	1	0	0	0	0	1
2018.03.03_20150703079_E07	1	1	1	1	1	1
2018.03.03_20150703079_E08	1	1	1	1	1	1
2018.03.03_20150703079_E10	1	1	1	1	1	1
2018.03.03_20150704091_E03	1	1	1	1	1	1
2018.03.03_20150704091_E04	1	1	1	1	1	1
2018.03.03_20150704091_E05	1	1	1	1	1	1
2018.03.03_20150704091_E07	1	1	0	1	1	1
2018.03.03_20150704091_E12	1	0	0	0	0	1
2018.03.03_20150704091_E14	1	1	1	1	1	1
2018.03.03_20150705106_E03	1	0	0	0	0	1
2018.03.03_20150705106_E09	1	0	0	0	0	1
2018.03.03_20150705123_E05	1	1	1	1	1	1
2018.03.03_20150706134_E09	1	1	1	1	1	0
2018.03.03_20150706156_E07	1	1	1	1	1	1
2018.03.03_20150706156_E09	1	1	1	1	1	1
2018.03.03_20150706156_E10	1	1	1	1	1	1
2018.03.03_20150707163_E01	1	0	0	0	0	0
2018.03.03_20150707163_E04	1	1	1	1	1	1
2018.03.03_20150707163_E05	1	1	1	1	1	1
2018.03.03_20150707163_E06	1	1	1	1	1	1
2018.03.03_20150707163_E07	1	1	1	1	1	0
2018.03.03_20150707163_E08	1	1	1	1	1	0
2018.03.03_20150707168_E06	1	1	0	1	1	1
2018.03.03_20150707168_E09	1	1	0	1	1	1
2018.03.03_20150708172_E05	1	0	0	1	0	1
2018.03.03_20150708172_E07	1	0	0	0	0	0
2018.03.03_20150708180_E05	1	0	0	1	0	1
2018.03.03_20150709188_E03	1	0	0	0	0	1
2018.03.03_20150709188_E04	1	1	1	1	1	1
2018.03.03_20150709188_E07	1	1	1	1	1	1
2018.03.03_20150709188_E08	1	1	0	0	0	0
2018.03.03_20150709188_E09	1	1	0	0	0	1
2018.03.03_20150709205_E09	1	1	1	1	1	0
2018.03.03_20150709205_E15	1	1	1	1	1	1
2018.03.03_20150710208_E01	1	1	1	1	1	1
2018.03.03_20150710208_E02	1	0	0	0	0	1
2018.03.03_20150710208_E04	1	1	1	1	1	1
2018.03.03_20150710208_E05	1	1	1	1	1	1
2018.03.03_20150710208_E09	1	1	1	1	1	0
2018.03.03_20150710208_E10	1	1	1	1	1	1
2018.03.03_20150710208_E11	1	1	1	1	0	1
2018.03.03_20150710208_E14	1	1	1	1	1	1
2018.03.03_20150710209_E06	1	0	0	0	0	1
2018.03.03_20150711229_E04	1	0	0	0	0	1
2018.03.03_20150712262_E07	1	1	0	1	1	0
2018.03.03_20150712262_E08	1	1	0	1	0	0
2018.03.03_20150713274_E02	1	1	1	1	1	1
2018.03.03_20150713274_E03	1	1	0	1	0	1
2018.03.03_20150713274_E04	1	1	0	1	0	1
2018.03.03_20150713274_E08	1	1	1	1	1	1
2018.03.03_20150713274_E09	1	1	1	1	1	1
2018.03.03_20150713274_E11	1	1	1	1	1	1
2018.03.03_20150714289_E01	1	1	1	1	1	1
2018.03.03_20150714289_E05	1	1	1	1	1	1
2018.03.03_20150714294_E02	1	0	0	0	0	0
2018.03.03_20150715311_E01	1	1	1	1	1	1
2018.03.03_20150715311_E02	1	1	1	1	1	1
2018.03.03_20150715311_E04	1	1	0	1	1	1
2018.03.03_20150715311_E05	1	1	1	1	1	1
2018.03.03_20150715311_E06	1	1	0	1	0	1
2018.03.03_20150715311_E08	1	1	1	1	1	1
2018.03.03_20150716308_E02	1	1	1	1	1	0
2018.03.03_20150716308_E04	1	0	0	0	0	1
2018.03.03_20150716334_E03	1	1	1	1	1	1
2018.03.03_20150716347_E02	1	0	0	1	0	1
2018.03.03_20150717353_E01	1	0	0	1	0	1
2018.03.03_20150717353_E06	1	1	1	1	1	1
2018.03.03_20150717353_E11	1	1	0	1	0	1
2018.03.03_20150719381_E01	1	1	1	1	1	1
2018.03.03_20150719381_E04	1	1	1	0	1	0
2018.03.03_20150719381_E06	1	1	1	1	1	1
2018.03.03_20150719381_E10	1	1	0	0	1	1
2018.03.03_20150719381_E11	1	1	0	0	0	1
2018.03.03_20150720409_E05	1	0	0	0	0	1
2018.03.03_20150720409_E07	1	1	1	1	0	0
2018.03.03_20150720409_E08	1	0	0	0	0	0
2018.03.03_20150720409_E14	1	1	1	1	1	1
2018.03.03_20150720410_E01	1	1	1	1	1	0
2018.03.03_20150720410_E04	1	1	1	1	0	1
2018.03.03_20150720410_E05	1	1	0	1	1	1
2018.03.03_20150720410_E07	1	1	1	1	1	1
2018.03.03_20150720410_E08	1	1	1	1	1	1
2018.03.03_20150720410_E10	1	1	1	1	1	1
2018.03.03_20150721438_E04	1	1	1	1	1	1
2018.03.03_20150721438_E05	1	1	1	1	1	1
2018.03.03_20150721438_E08	1	1	1	1	1	1
2018.03.03_20150721438_E09	1	1	1	1	1	0
2018.03.03_20150722450_E02	1	0	0	0	0	0
2018.03.03_20150722450_E04	1	0	0	0	0	0
2018.03.03_20150722450_E06	1	0	0	0	0	0
2018.03.03_20150722453_E03	1	1	1	1	1	1
2018.03.03_20150725503_E02	1	0	0	0	0	1
2018.03.03_20150725503_E04	1	1	0	0	1	1
2018.03.03_20150725503_E05	1	0	0	0	0	1
2018.03.03_20150726520_E12	1	0	1	1	0	0
2018.03.03_20150726532_E01	1	1	1	1	0	1
2018.03.03_20150726532_E03	1	1	0	1	1	1
2018.03.03_20150726532_E04	1	1	0	0	0	0
2018.03.03_20150804068_E04	1	0	0	0	0	0
2018.03.03_20150804068_E07	1	0	0	0	0	1
2018.03.03_20150804085_E01	1	0	0	0	0	0
2018.03.03_20150804085_E05	1	1	0	1	0	1
2018.03.03_20150804085_E12	1	0	0	1	0	1
2018.03.03_20150804091_E06	1	0	0	0	0	1
2018.03.03_20150805092_E02	1	1	1	1	1	1
2018.03.03_20150805092_E03	1	1	1	1	1	0
2018.03.03_20150807132_E01	1	0	0	1	0	1
2018.03.03_20150807132_E05	1	0	0	0	0	1
2018.03.03_20150807132_E08	1	0	1	0	0	0
2018.03.03_20150807133_E03	1	1	1	0	0	0
2018.03.03_20150807133_E04	1	1	1	1	1	0
2018.03.03_20150811207_E02	1	1	1	1	1	1
2018.03.03_20150811207_E03	1	1	1	1	1	1
2018.03.03_20150811207_E05	1	1	1	1	0	1
2018.03.03_20150811207_E07	1	1	1	1	1	1
2018.03.03_20150811207_E13	1	1	1	1	0	1
2018.03.03_20150811208_E01	1	1	1	1	1	1
2018.03.03_20150811208_E02	1	1	1	1	1	0
2018.03.03_20150811208_E03	1	1	1	1	1	1
2018.03.03_20150811208_E04	1	1	0	0	0	1
2018.03.03_20150811208_E05	1	1	1	1	1	1
2018.03.03_20150811208_E06	1	0	0	0	0	1
2018.03.03_20150811208_E07	1	1	1	1	1	1
2018.03.03_20150811208_E11	1	1	1	1	1	1
2018.03.03_20150811208_E13	1	1	1	1	1	1
2018.03.03_20150811208_E16	1	1	1	1	1	1
2018.03.03_20150814257_E08	1	1	1	1	1	1
2018.03.03_20150814257_E09	1	1	1	0	1	0
2018.03.03_20150814257_E10	1	0	0	0	0	1
2018.03.03_20150815279_E10	1	0	0	1	0	1
2018.03.03_20150815279_E13	1	0	0	0	0	0
2018.03.03_20150816300_E09	1	1	1	0	1	1
2018.03.03_20150816300_E11	1	1	1	1	1	1
2018.03.03_20150817315_E11	1	1	1	1	1	1
2018.03.03_20150817318_E01	1	1	1	1	1	1
2018.03.03_20150817318_E05	1	1	0	0	1	1
2018.03.03_20150817318_E09	1	1	1	1	1	1
2018.03.03_20150817318_E12	1	1	1	1	1	1
2018.03.03_20150817318_E14	1	1	1	0	0	1
2018.03.03_20150819357_E10	1	1	1	1	0	1
2018.03.03_20150819357_E12	1	1	1	1	0	1
2018.03.03_20150819359_E04	1	1	1	1	1	0
2018.03.03_20150819359_E06	1	1	1	1	1	1
2018.03.03_20150819359_E16	1	1	1	1	1	1
2018.03.03_20150819366_E04	1	0	0	0	0	0
2018.03.03_20150819366_E06	1	1	1	1	1	1
2018.03.03_20150819366_E07	1	1	1	1	0	0
2018.03.03_20150819366_E09	1	1	1	1	1	1
2018.03.03_20150820379_E03	1	1	0	0	0	0
2018.03.03_20150820382_E04	1	1	1	1	1	1
2018.03.03_20150820382_E07	1	1	1	1	1	1
2018.03.03_20150820382_E11	1	1	1	1	1	1
2018.03.03_20150820382_E12	1	1	1	1	1	1
2018.03.03_20150822413_E04	1	1	1	1	1	0
2018.03.03_20150822421_E08	1	1	1	0	0	0
2018.03.03_20150823424_E01	1	0	0	0	0	1
2018.03.03_20150823424_E03	1	1	1	1	1	1
2018.03.03_20150823424_E07	1	0	0	0	0	0
2018.03.03_20150823424_E10	1	0	0	0	0	1
2018.03.03_20150823424_E11	1	1	1	0	0	1
2018.03.03_20150823433_E07	1	0	0	1	0	1
2018.03.03_20150825466_E03	1	1	1	0	1	0
2018.03.03_20150825466_E07	1	0	0	0	0	0
2018.03.03_20150825467_E02	1	1	0	1	1	1
2018.03.03_20150825467_E03	1	1	0	1	0	1
2018.03.03_20150825467_E04	1	1	1	1	0	1
2018.03.03_20150825467_E08	1	1	1	1	1	1
2018.03.03_20150825467_E09	1	1	1	1	1	1
2018.03.03_20150825467_E10	1	1	1	1	1	1
2018.03.03_20150825467_E12	1	1	1	1	1	1
2018.03.03_20150825469_E03	1	0	0	0	0	0
2018.03.03_20150825469_E05	1	0	0	0	0	1
2018.03.03_20150825469_E06	1	1	1	0	0	1
2018.03.03_20150825469_E07	1	0	0	0	0	1
2018.03.03_20150826489_E02	1	0	0	0	0	1
2018.03.03_20150826489_E03	1	1	1	1	1	1
2018.03.03_20150826489_E04	1	1	1	1	1	1
2018.03.03_20150826489_E05	1	0	0	0	0	0
2018.03.03_20150827529_E03	1	1	1	1	1	1
2018.03.03_20150827529_E05	1	1	1	1	1	1
2018.03.03_20150827529_E07	1	1	1	1	1	1
2018.03.03_20150828533_E10	1	0	0	0	0	0
2018.03.04_20150829551_E06	1	0	0	0	1	0
2018.03.04_20150829569_E02	1	1	1	1	1	1
2018.03.04_20150829569_E06	1	0	0	1	0	0
2018.03.04_20150830582_E04	1	1	1	1	1	1
2018.03.04_20150830582_E07	1	0	0	0	0	1
2018.03.04_20150831598_E05	1	1	1	1	1	1
2018.03.04_20150831603_E03	1	0	0	0	0	1
2018.03.04_20150901002_E04	1	1	0	1	1	1
2018.03.04_20150901002_E07	1	1	1	1	1	1
2018.03.04_20150901003_E01	1	1	1	1	0	1
2018.03.04_20150901003_E02	1	1	1	0	0	1
2018.03.04_20150901003_E09	1	1	1	0	1	1
2018.03.04_20150901003_E10	1	1	1	1	1	1
2018.03.04_20150902034_E01	1	1	0	1	1	1
2018.03.04_20150902034_E06	1	1	1	1	1	1
2018.03.04_20150902034_E08	1	1	1	1	1	1
2018.03.04_20150902034_E11	1	1	0	0	1	1
2018.03.04_20150902034_E12	1	1	1	1	1	1
2018.03.04_20150904069_E04	1	1	0	0	0	1
2018.03.04_20150904069_E09	1	1	1	1	1	1
2018.03.04_20150904069_E10	1	1	1	1	1	1
2018.03.04_20150904086_E02	1	0	0	0	0	1
2018.03.04_20150905094_E08	1	1	1	1	1	1
2018.03.04_20150908149_E06	1	0	0	0	0	0
2018.03.04_20150908150_E04	1	1	0	1	1	1
2018.03.04_20150908150_E10	1	1	0	1	0	1
2018.03.04_20150912215_E01	1	0	0	0	0	1
2018.03.04_20150912215_E04	1	1	1	1	1	1
2018.03.04_20150912215_E05	1	1	1	1	0	1
2018.03.04_20150912233_E05	1	1	1	1	1	1
2018.03.04_20150914257_E01	1	1	1	1	1	1
2018.03.04_20150914257_E02	1	0	0	0	0	1
2018.03.04_20150914257_E04	1	1	1	1	1	1
2018.03.04_20150914257_E08	1	1	1	1	1	1
2018.03.04_20150914257_E12	1	1	0	0	0	1
2018.03.04_20150914257_E14	1	1	1	1	1	1
2018.03.04_20150915276_E06	1	1	1	1	1	1
2018.03.04_20150915276_E08	1	0	0	0	0	0
2018.03.04_20150915280_E01	1	1	0	0	0	1
2018.03.04_20150915280_E03	1	0	0	0	0	1
2018.03.04_20150915280_E06	1	1	0	1	1	1
2018.03.04_20150915280_E07	1	1	1	1	0	0
2018.03.04_20150915280_E08	1	1	1	1	1	1
2018.03.04_20150915280_E11	1	1	1	1	1	1
2018.03.04_20150915280_E12	1	1	0	1	1	1
2018.03.04_20150915280_E13	1	1	1	1	1	1
2018.03.04_20150915280_E14	1	0	0	0	0	0
2018.03.04_20150915280_E16	1	1	0	1	1	1
2018.03.04_20150915283_E03	1	1	1	0	0	1
2018.03.04_20150915283_E10	1	1	1	1	0	0
2018.03.04_20150916309_E07	1	1	0	0	1	1
2018.03.04_20150916309_E08	1	1	1	1	1	0
2018.03.04_20150917322_E01	1	0	0	1	1	0
2018.03.04_20150917322_E03	1	0	0	0	1	1
2018.03.04_20150917322_E04	1	1	1	1	1	1
2018.03.04_20150917322_E13	1	0	0	0	0	0
2018.03.04_20150917325_E01	1	1	0	1	0	1
2018.03.04_20150917325_E02	1	0	0	0	0	1
2018.03.04_20150917325_E05	1	1	1	1	1	0
2018.03.04_20150917325_E07	1	0	0	0	0	1
2018.03.04_20150917325_E08	1	1	0	1	0	1
2018.03.04_20150918332_E01	1	0	0	1	0	0
2018.03.04_20150918332_E02	1	1	1	1	1	1
2018.03.04_20150918332_E04	1	1	1	1	1	1
2018.03.04_20150918332_E05	1	1	1	1	1	0
2018.03.04_20150918332_E06	1	1	1	1	0	1
2018.03.04_20150918332_E07	1	0	0	0	0	1
2018.03.04_20150918332_E10	1	1	0	1	0	1
2018.03.04_20150918332_E12	1	0	0	0	0	0
2018.03.04_20150918332_E15	1	0	0	1	0	1
2018.03.04_20150918333_E03	1	1	1	1	1	1
2018.03.04_20150918333_E08	1	1	1	1	1	1
2018.03.04_20150918333_E09	1	1	1	0	0	0
2018.03.04_20150918333_E10	1	1	1	1	1	1
2018.03.04_20150918333_E12	1	1	0	1	0	1
2018.03.04_20150918333_E15	1	1	0	0	0	1
2018.03.04_20150918334_E01	1	1	0	0	1	1
2018.03.04_20150918334_E02	1	1	1	1	1	1
2018.03.04_20150918334_E07	1	1	1	1	1	1
2018.03.04_20150918334_E08	1	1	1	1	1	1
2018.03.04_20150918334_E10	1	1	0	1	0	1
2018.03.04_20150918334_E12	1	1	1	1	1	1
2018.03.04_20150919354_E03	1	1	1	1	0	1
2018.03.04_20150919354_E04	1	1	0	0	1	0
2018.03.04_20150919354_E07	1	1	1	1	1	1
2018.03.04_20150919354_E08	1	1	1	1	1	1
2018.03.04_20150919354_E10	1	0	0	1	0	1
2018.03.04_20150920376_E01	1	1	1	1	1	1
2018.03.04_20150920376_E10	1	1	1	1	1	1
2018.03.04_20150920376_E12	1	1	1	1	1	0
2018.03.04_20150923423_E03	1	1	1	1	1	1
2018.03.04_20150923423_E06	1	1	1	1	1	1
2018.03.04_20150923423_E08	1	1	1	1	1	1
2018.03.04_20150923424_E02	1	1	0	0	1	1
2018.03.04_20150923424_E03	1	1	1	1	1	1
2018.03.04_20150923424_E04	1	1	1	1	1	1
2018.03.04_20150924454_E10	1	1	1	1	1	1
2018.03.04_20150924454_E11	1	1	1	1	1	1
2018.03.04_20150926476_E02	1	1	1	1	0	1
2018.03.04_20150926476_E03	1	0	0	1	0	1
2018.03.04_20150926476_E05	1	1	1	1	1	1
2018.03.04_20150926476_E08	1	1	1	1	1	1
2018.03.04_20150926476_E10	1	1	1	1	1	1
2018.03.04_20150926476_E11	1	1	1	1	1	1
2018.03.04_20150926476_E12	1	1	1	1	0	1
2018.03.04_20150926478_E05	1	0	0	0	0	0
2018.03.04_20150926478_E07	1	0	0	0	0	0
2018.03.04_20150926478_E09	1	1	1	1	1	1
2018.03.04_20151003044_E07	1	1	1	1	1	1
2018.03.04_20151003047_E06	1	1	1	1	1	0
2018.03.04_20151003047_E07	1	1	1	1	0	1
2018.03.04_20151003052_E02	1	1	1	1	1	1
2018.03.04_20151003052_E03	1	1	1	1	1	1
2018.03.04_20151003052_E05	1	1	1	1	1	1
2018.03.04_20151004066_E01	1	1	0	1	1	1
2018.03.04_20151004080_E05	1	1	1	1	1	1
2018.03.04_20151004080_E07	1	1	1	1	1	1
2018.03.04_20151004080_E11	1	0	0	0	0	0
2018.03.04_20151004080_E13	1	1	1	1	1	1
2018.03.04_20151004080_E14	1	0	0	0	0	0
2018.03.04_20151004080_E16	1	1	1	1	1	1
2018.03.04_20151005088_E02	1	0	0	0	0	1
2018.03.04_20151005088_E03	1	1	1	1	1	1
2018.03.04_20151005088_E08	1	1	1	1	1	1
2018.03.04_20151005088_E09	1	1	1	1	1	1
2018.03.04_20151005091_E02	1	1	1	1	1	1
2018.03.04_20151005091_E07	1	0	0	0	0	1
2018.03.04_20151005099_E01	1	0	0	0	0	1
2018.03.04_20151005105_E05	1	1	1	1	1	1
2018.03.04_20151006109_E04	1	1	0	1	1	1
2018.03.04_20151006109_E05	1	1	0	1	1	1
2018.03.04_20151006109_E09	1	0	0	1	0	1
2018.03.04_20151006119_E02	1	1	1	1	1	1
2018.03.04_20151006119_E03	1	1	0	1	1	1
2018.03.04_20151006119_E04	1	1	1	1	1	1
2018.03.04_20151006119_E05	1	1	0	1	1	0
2018.03.04_20151006119_E08	1	1	1	1	1	1
2018.03.04_20151008147_E11	1	0	0	0	0	1
2018.03.04_20151008147_E12	1	0	0	0	0	1
2018.03.04_20151008149_E01	1	0	0	1	1	1
2018.03.04_20151008149_E02	1	0	0	0	0	1
2018.03.04_20151008149_E04	1	0	0	0	0	1
2018.03.04_20151008149_E11	1	1	1	1	1	1
2018.03.04_20151008150_E01	1	1	1	1	1	1
2018.03.04_20151008150_E02	1	0	0	0	0	1
2018.03.04_20151008150_E04	1	0	0	0	1	1
2018.03.04_20151008150_E05	1	1	1	1	1	1
2018.03.04_20151008150_E07	1	1	1	1	1	1
2018.03.04_20151008164_E06	1	1	1	1	1	1
2018.03.04_20151008164_E07	1	1	1	1	1	1
2018.03.04_20151008164_E08	1	1	1	1	1	1
2018.03.04_20151008164_E09	1	1	1	1	0	1
2018.03.04_20151009170_E04	1	0	0	0	0	1
2018.03.04_20151009171_E11	1	1	1	1	0	1
2018.03.04_20151009187_E06	1	1	0	0	0	1
2018.03.04_20151010190_E02	1	1	0	0	0	1
2018.03.04_20151010190_E03	1	1	1	1	1	1
2018.03.04_20151010190_E04	1	1	1	1	1	1
2018.03.04_20151010190_E05	1	0	0	0	0	1
2018.03.04_20151010204_E03	1	0	0	0	0	1
2018.03.04_20151010204_E04	1	1	0	1	1	1
2018.03.04_20151010204_E05	1	0	0	0	0	1
2018.03.04_20151010204_E09	1	0	0	0	0	1
2018.03.04_20151011209_E02	1	1	1	1	1	1
2018.03.04_20151011209_E03	1	1	1	1	1	1
2018.03.04_20151011209_E09	1	1	1	1	1	1
2018.03.04_20151011209_E10	1	0	0	0	0	1
2018.03.04_20151011211_E04	1	1	1	1	1	1
2018.03.04_20151013244_E04	1	1	1	1	1	1
2018.03.04_20151013245_E01	1	1	1	1	1	1
2018.03.04_20151013245_E02	1	1	1	1	1	1
2018.03.04_20151013245_E10	1	1	1	1	1	1
2018.03.04_20151013248_E02	1	1	1	1	1	1
2018.03.04_20151014262_E03	1	1	1	1	1	1
2018.03.04_20151014262_E07	1	1	1	1	1	1
2018.03.04_20151014262_E08	1	1	1	1	1	1
2018.03.04_20151014262_E09	1	1	1	1	1	1
2018.03.04_20151014264_E04	1	1	1	1	1	1
2018.03.04_20151014265_E02	1	1	1	1	1	1
2018.03.04_20151014265_E03	1	1	1	1	1	1
2018.03.04_20151014265_E04	1	1	1	1	1	1
2018.03.04_20151014265_E05	1	1	1	1	1	1
2018.03.04_20151014265_E11	1	0	0	0	0	1
2018.03.04_20151014266_E02	1	0	0	0	0	1
2018.03.04_20151014268_E01	1	1	1	1	1	1
2018.03.04_20151014268_E02	1	1	1	1	1	1
2018.03.04_20151014268_E03	1	1	0	1	1	1
2018.03.04_20151014268_E06	1	1	0	1	1	1
2018.03.04_20151014268_E08	1	1	1	1	1	1
2018.03.04_20151014268_E10	1	1	1	1	0	1
2018.03.04_20151016306_E08	1	1	1	1	1	1
2018.03.04_20151016315a_E04	1	1	1	1	1	1
2018.03.04_20151016315a_E05	1	1	1	1	1	0
2018.03.04_20151016315a_E06	1	1	1	1	1	1
2018.03.04_20151016315a_E08	1	1	1	1	1	0
2018.03.04_20151016315a_E09	1	1	1	1	1	1
2018.03.04_20151016315b_E01	1	1	1	1	1	1
2018.03.04_20151016315b_E02	1	1	1	1	1	1
2018.03.04_20151018349_E01	1	0	0	0	0	1
2018.03.04_20151018358_E01	1	0	0	0	0	1
2018.03.04_20151018358_E05	1	0	0	0	0	1
2018.03.04_20151018365_E05	1	1	1	1	1	1
2018.03.04_20151018365_E08	1	1	1	1	1	1
2018.03.04_20151019368_E02	1	1	1	1	1	1
2018.03.04_20151019368_E03	1	1	1	1	1	1
2018.03.04_20151019368_E06	1	0	0	0	0	1
2018.03.04_20151019368_E07	1	1	1	1	1	1
2018.03.04_20151019368_E08	1	1	1	1	1	1
2018.03.04_20151019368_E11	1	0	0	1	0	1
2018.03.04_20151019368_E13	1	1	1	1	1	1
2018.03.04_20151019370_E09	1	1	1	1	1	1
2018.03.04_20151019379_E01	1	0	0	1	0	1
2018.03.04_20151019379_E02	1	0	0	1	0	1
2018.03.04_20151019379_E04	1	1	1	1	1	1
2018.03.04_20151019379_E07	1	1	1	1	1	1
2018.03.04_20151019379_E09	1	1	1	1	1	1
2018.03.04_20151019382_E06	1	1	1	1	1	1
2018.03.04_20151019382_E09	1	1	1	1	1	1
2018.03.04_20151020383_E08	1	1	1	1	1	1
2018.03.04_20151020384_E01	1	1	1	1	1	1
2018.03.04_20151020384_E02	1	1	1	1	1	1
2018.03.04_20151020384_E03	1	1	1	1	1	1
2018.03.04_20151020384_E10	1	1	1	1	1	1
2018.03.04_20151020384_E11	1	0	0	1	0	1
2018.03.04_20151020384_E13	1	0	0	0	0	1
2018.03.04_20151020391_E05	1	0	0	0	0	1
2018.03.04_20151020391_E14	1	1	1	1	1	1
2018.03.04_20151020399_E01	1	1	1	1	1	1
2018.03.04_20151020399_E04	1	1	1	1	1	1
2018.03.04_20151020399_E07	1	1	1	1	1	1
2018.03.04_20151020399_E11	1	1	1	1	1	1
2018.03.04_20151020399_E15	1	0	0	0	0	1
2018.03.04_20151022421_E01	1	1	1	1	1	1
2018.03.04_20151022421_E03	1	1	1	1	1	1
2018.03.04_20151022421_E04	1	1	1	1	1	1
2018.03.04_20151022421_E08	1	1	1	1	1	1
2018.03.04_20151022422_E08	1	0	0	0	0	1
2018.03.04_20151022432_E05	1	1	1	1	1	1
2018.03.04_20151022432_E06	1	1	1	1	1	1
2018.03.04_20151026487_E01	1	1	1	1	1	1
2018.03.04_20151026487_E02	1	1	1	1	1	1
2018.03.04_20151026487_E04	1	0	0	0	0	1
2018.03.04_20151026487_E05	1	1	1	1	1	1
2018.03.04_20151026492_E02	1	1	1	1	1	1
2018.03.04_20151026492_E03	1	1	1	1	1	1
2018.03.04_20151026492_E05	1	1	1	1	1	1
2018.03.04_20151026492_E06	1	1	1	1	0	1
2018.03.04_20151026492_E07	1	1	1	1	0	1
2018.03.04_20151026492_E09	1	1	1	1	1	1
2018.03.04_20151026492_E11	1	0	0	0	0	1
2018.03.04_20151026492_E13	1	1	1	1	1	1
2018.03.04_20151027505_E02	1	0	0	0	0	1
2018.03.04_20151027506_E03	1	0	0	1	0	1
2018.03.04_20151027506_E06	1	0	0	0	0	1
2018.03.04_20151027508_E01	1	0	0	0	0	1
2018.03.04_20151027508_E04	1	0	0	0	0	1
2018.03.04_20151027525_E03	1	0	0	1	0	1
2018.03.04_20151028534_E02	1	1	1	1	1	1
2018.03.04_20151028534_E04	1	0	0	0	0	1
2018.03.04_20151028534_E06	1	0	0	0	0	1
2018.03.04_20151028534_E08	1	1	1	1	0	1
2018.03.04_20151028537_E08	1	1	1	1	1	1
2018.03.04_20151028537_E14	1	1	1	1	1	1
2018.03.04_20151028538_E01	1	1	1	1	1	1
2018.03.04_20151028538_E10	1	1	1	1	1	1
2018.03.04_20151028538_E12	1	1	0	1	1	1
2018.03.04_20151029562_E01	1	1	1	1	1	1
2018.03.04_20151029562_E02	1	1	1	1	1	1
2018.03.04_20151029562_E15	1	0	0	0	0	1
2018.03.04_20151029563_E01	1	0	0	1	0	1
2018.03.04_20151029567_E04	1	0	0	0	0	1
2018.03.04_20151030568_E04	1	0	0	0	0	0
2018.03.04_20151030569_E01	1	1	1	1	1	1
2018.03.04_20151030569_E03	1	1	1	1	1	1
2018.03.04_20151030569_E04	1	1	1	1	1	1
2018.03.04_20151030569_E05	1	1	1	1	1	1
2018.03.04_20151030569_E07	1	1	1	1	1	1
2018.03.04_20151030569_E10	1	1	1	1	1	1
2018.03.04_20151030569_E11	1	1	1	1	1	1
2018.03.04_20151030569_E12	1	1	1	1	1	1
2018.03.04_20151030572_E01	1	1	1	1	0	1
2018.03.04_20151030572_E02	1	1	1	1	1	1
2018.03.04_20151030572_E06	1	1	1	1	1	1
2018.03.04_20151030577_E03	1	1	1	1	1	1
2018.03.04_20151030577_E06	1	1	1	1	1	1
2018.03.04_20151030577_E07	1	1	1	1	1	1
2018.03.04_20151030577_E08	1	1	1	1	1	1
2018.03.04_20151030577_E09	1	1	1	1	1	1
2018.03.04_20151030580_E05	1	1	1	1	1	1
2018.03.04_20151030580_E07	1	1	1	1	1	1
2018.03.04_20151101004_E01	1	1	1	1	1	1
2018.03.04_20151101004_E02	1	1	1	1	1	1
2018.03.04_20151101004_E05	1	1	1	1	1	1
2018.03.04_20151101004_E06	1	1	1	1	1	1
2018.03.04_20151101004_E07	1	1	1	1	1	1
2018.03.04_20151101004_E08	1	1	1	1	1	1
2018.03.04_20151101004_E09	1	1	1	1	1	1
2018.03.04_20151101011_E01	1	1	1	1	1	1
2018.03.04_20151101011_E02	1	1	1	1	1	1
2018.03.04_20151101011_E03	1	1	0	1	1	1
2018.03.04_20151101011_E04	1	1	1	1	1	1
2018.03.04_20151101011_E06	1	1	1	1	1	1
2018.03.04_20151101011_E07	1	1	0	1	1	1
2018.03.04_20151101011_E11	1	1	1	1	1	1
2018.03.04_20151101011_E13	1	1	1	1	1	1
2018.03.04_20151101014_E05	1	1	1	1	1	1
2018.03.04_20151101014_E09	1	1	1	1	1	1
2018.03.04_20151101014_E11	1	1	1	1	1	1
2018.03.04_20151101015_E04	1	1	1	1	1	1
2018.03.04_20151101015_E06	1	0	0	0	0	1
2018.03.04_20151102034_E01	1	0	1	1	0	1
2018.03.04_20151102034_E07	1	0	0	0	0	1
2018.03.04_20151102039_E01	1	1	1	0	1	1
2018.03.04_20151102039_E07	1	1	1	1	1	1
2018.03.04_20151102039_E13	1	1	1	1	0	1
2018.03.04_20151103047_E01	1	1	1	1	1	1
2018.03.04_20151103047_E02	1	0	0	0	0	1
2018.03.04_20151103047_E08	1	1	1	1	1	1
2018.03.04_20151103048_E06	1	1	1	1	1	1
2018.03.04_20151103048_E12	1	1	1	1	1	0
2018.03.04_20151104054_E01	1	1	0	1	1	1
2018.03.04_20151104054_E02	1	1	1	1	1	1
2018.03.04_20151104054_E03	1	0	1	1	1	1
2018.03.04_20151104054_E04	1	1	1	1	1	1
2018.03.04_20151104054_E05	1	1	1	1	1	1
2018.03.04_20151104054_E06	1	1	1	1	1	1
2018.03.04_20151104054_E07	1	1	1	1	1	1
2018.03.04_20151104054_E09	1	1	1	1	1	1
2018.03.04_20151104054_E10	1	1	0	1	1	1
2018.03.04_20151104054_E11	1	1	1	1	1	1
2018.03.04_20151104054_E12	1	1	1	1	1	1
2018.03.04_20151104054_E13	1	1	1	1	0	1
2018.03.04_20151104054_E15	1	1	1	1	1	1
2018.03.04_20151104060_E01	1	1	1	1	1	1
2018.03.04_20151104060_E04	1	1	0	1	1	1
2018.03.04_20151104060_E06	1	1	1	1	1	1
2018.03.04_20151104060_E08	1	0	0	0	0	1
2018.03.04_20151104060_E10	1	1	1	1	1	1
2018.03.04_20151104061_E01	1	1	1	1	1	1
2018.03.04_20151104061_E02	1	1	1	1	1	1
2018.03.04_20151104061_E06	1	1	1	1	1	1
2018.03.04_20151104061_E08	1	1	1	1	1	1
2018.03.04_20151104061_E09	1	1	1	1	1	1
2018.03.04_20151104061_E11	1	1	1	1	1	1
2018.03.04_20151104061_E13	1	1	1	1	1	1
2018.03.04_20151104061_E15	1	1	1	1	1	0
2018.03.04_20151104067_E08	1	0	0	0	0	1
2018.03.04_20151106087_E03	1	0	1	1	1	1
2018.03.04_20151106087_E07	1	0	1	1	1	1
2018.03.04_20151106090_E03	1	0	0	0	0	1
2018.03.04_20151106094_E03	1	1	1	1	1	1
2018.03.04_20151107107_E01	1	1	1	1	1	1
2018.03.04_20151107107_E03	1	1	1	1	1	1
2018.03.04_20151107107_E05	1	1	1	1	1	1
2018.03.04_20151107107_E09	1	1	1	1	1	1
2018.03.04_20151107111_E06	1	1	1	1	1	0
2018.03.04_20151108117_E07	1	0	0	1	0	1
2018.03.04_20151108117_E08	1	0	0	0	0	1
2018.03.04_20151108118_E01	1	1	1	1	1	1
2018.03.04_20151108118_E02	1	1	1	1	1	1
2018.03.04_20151108118_E03	1	1	1	1	1	1
2018.03.04_20151109139_E02	1	0	0	1	0	1
2018.03.04_20151109139_E03	1	1	1	1	1	1
2018.03.04_20151109139_E04	1	0	0	0	0	0
2018.03.04_20151110146_E04	1	0	1	1	1	1
2018.03.04_20151110146_E05	1	0	0	0	0	1
2018.03.04_20151110146_E07	1	1	1	1	1	1
2018.03.04_20151110146_E08	1	1	1	1	1	1
2018.03.04_20151110146_E09	1	0	0	0	0	1
2018.03.04_20151110146_E10	1	1	1	1	1	1
2018.03.04_20151110147_E07	1	0	0	0	0	1
2018.03.04_20151110147_E09	1	0	0	0	0	1
2018.03.04_20151110147_E11	1	1	1	1	0	0
2018.03.04_20151110149b_E04	1	0	0	1	0	1
2018.03.04_20151110151_E03	1	1	1	1	0	1
2018.03.04_20151110151_E05	1	1	1	1	1	1
2018.03.04_20151110151_E09	1	0	0	0	0	1
2018.03.04_20151110151_E11	1	1	1	1	1	1
2018.03.04_20151110151_E13	1	1	1	1	1	1
2018.03.04_20151110154_E02	1	1	1	1	1	1
2018.03.04_20151110154_E03	1	1	1	1	1	1
2018.03.04_20151110154_E08	1	1	1	1	1	1
2018.03.04_20151110154_E09	1	0	0	0	0	1
2018.03.04_20151110154_E12	1	0	0	0	0	1
2018.03.04_20151110154_E13	1	1	1	1	1	1
2018.03.04_20151111163_E01	1	1	1	1	0	1
2018.03.04_20151111163_E08	1	1	1	1	1	1
2018.03.04_20151111163_E10	1	1	1	1	1	1
2018.03.04_20151111165_E01	1	0	0	0	0	1
2018.03.04_20151111165_E05	1	0	0	0	0	1
2018.03.04_20151111165_E09	1	0	0	0	0	1
2018.03.04_20151111165_E12	1	0	0	0	0	1
2018.03.04_20151111165_E14	1	1	1	1	1	1
2018.03.04_20151112189_E12	1	0	0	0	0	1
2018.03.04_20151112198_E01	1	0	0	0	0	0
2018.03.04_20151112198_E07	1	0	0	0	0	0
2018.03.04_20151112202_E02	1	1	1	1	1	1
2018.03.04_20151112202_E08	1	1	1	1	1	1
2018.03.04_20151112202_E11	1	1	1	1	1	1
2018.03.04_20151112205_E01	1	1	1	1	1	1
2018.03.04_20151112205_E04	1	1	1	1	1	1
2018.03.04_20151114217_E04	1	0	0	0	0	1
2018.03.04_20151114217b_E02	1	0	1	1	0	1
2018.03.04_20151114217b_E04	1	0	1	1	0	1
2018.03.04_20151114217b_E06	1	0	1	1	1	1
2018.03.04_20151115234_E04	1	0	0	0	0	0
2018.03.04_20151115234_E08	1	0	0	0	0	1
2018.03.04_20151116258_E03	1	1	0	1	1	1
2018.03.04_20151116258_E05	1	1	1	1	0	1
2018.03.04_20151116258_E10	1	0	0	0	0	1
2018.03.04_20151116264_E04	1	1	1	1	1	0
2018.03.04_20151117273_E05	1	0	0	0	0	1
2018.03.04_20151117273_E09	1	0	1	1	0	1
2018.03.04_20151117273_E11	1	0	1	1	1	1
2018.03.04_20151117273_E15	1	1	1	1	1	1
2018.03.04_20151117278_E01	1	1	1	1	1	1
2018.03.04_20151117278_E02	1	1	1	1	1	1
2018.03.04_20151117278_E08	1	1	1	1	1	1
2018.03.04_20151117278_E10	1	1	1	1	1	1
2018.03.04_20151117278_E12	1	1	1	1	1	1
2018.03.04_20151117279_E01	1	1	1	1	1	1
2018.03.04_20151117279_E02	1	1	1	1	1	1
2018.03.04_20151117279_E06	1	1	1	1	1	1
2018.03.04_20151117279_E09	1	1	1	1	1	1
2018.03.04_20151117279_E10	1	1	0	1	1	1
2018.03.04_20151117286_E01	1	0	0	0	0	0
2018.03.04_20151117286_E07	1	0	0	0	0	1
2018.03.04_20151118288_E02	1	0	0	1	1	1
2018.03.04_20151119302_E04	1	1	1	1	1	1
2018.03.04_20151119302_E07	1	1	0	1	1	1
2018.03.04_20151119302_E10	1	1	1	1	1	1
2018.03.04_20151119302_E12	1	1	1	1	1	1
2018.03.04_20151119302_E14	1	1	1	1	1	1
2018.03.04_20151119310_E07	1	0	0	0	0	1
2018.03.04_20151119315_E02	1	0	0	0	0	1
2018.03.04_20151119315_E04	1	0	0	0	0	1
2018.03.04_20151119315_E08	1	0	0	0	0	1
2018.03.04_20151119315_E11	1	1	1	1	1	1
2018.03.04_20151119315_E12	1	0	0	0	0	1
2018.03.04_20151119317_E03	1	1	1	1	1	1
2018.03.04_20151119317_E05	1	1	1	1	1	1
2018.03.04_20151119317_E08	1	0	1	1	0	1
2018.03.04_20151119317_E09	1	1	1	1	1	1
2018.03.04_20151119317_E10	1	1	1	1	1	1
2018.03.04_20151119317_E13	1	1	1	1	1	1
2018.03.04_20151119317_E14	1	1	1	1	1	1
2018.03.04_20151120320_E04	1	1	1	1	1	1
2018.03.04_20151120320_E08	1	1	0	1	1	1
2018.03.04_20151120320_E14	1	0	0	0	0	1
2018.03.04_20151120324_E01	1	0	0	0	0	1
2018.03.04_20151120324_E04	1	0	0	0	0	1
2018.03.04_20151120327_E01	1	0	1	1	0	1
2018.03.04_20151120327_E02	1	1	1	1	1	1
2018.03.04_20151120327_E03	1	1	1	1	1	1
2018.03.04_20151120327_E05	1	1	1	1	1	1
2018.03.04_20151120327_E07	1	1	1	1	1	1
2018.03.04_20151120327_E09	1	1	1	1	1	1
2018.03.04_20151120327_E10	1	1	1	1	1	1
2018.03.04_20151120327_E11	1	0	0	0	0	1
2018.03.04_20151120327_E12	1	0	1	1	0	1
2018.03.04_20151120330_E03	1	1	1	1	1	1
2018.03.04_20151120330_E05	1	0	0	0	0	1
2018.03.04_20151122348_E01	1	1	1	1	1	1
2018.03.04_20151122348_E05	1	1	1	1	0	1
2018.03.04_20151122348_E07	1	1	1	1	1	1
2018.03.04_20151122354_E03	1	0	0	0	0	1
2018.03.04_20151122354_E08	1	0	1	1	0	1
2018.03.04_20151123368_E11	1	0	0	0	0	1
2018.03.04_20151123369_E06	1	0	0	0	0	1
2018.03.04_20151124381_E14	1	1	1	1	1	1
2018.03.04_20151124382_E01	1	0	0	0	0	1
2018.03.04_20151124382_E02	1	1	1	1	1	1
2018.03.04_20151124382_E03	1	0	0	0	0	1
2018.03.04_20151124387_E08	1	0	0	0	0	0
2018.03.04_20151124400_E01	1	1	1	1	1	1
2018.03.04_20151124400_E04	1	1	1	1	1	1
2018.03.04_20151124400_E08	1	1	1	1	1	1
2018.03.04_20151124400_E10	1	1	1	1	1	1
2018.03.04_20151124400_E11	1	1	1	1	0	1
2018.03.04_20151124400_E14	1	1	1	1	1	1
2018.03.04_20151125409_E01	1	0	0	0	0	1
2018.03.04_20151125409_E02	1	1	1	1	1	1
2018.03.04_20151125409_E06	1	1	1	1	1	1
2018.03.04_20151125409_E07	1	1	1	1	1	1
2018.03.04_20151125409_E11	1	1	1	1	1	1
2018.03.04_20151125410_E04	1	0	0	0	0	0
2018.03.04_20151125410_E06	1	0	0	0	0	1
2018.03.04_20151125410_E14	1	0	0	0	0	1
2018.03.04_20151125411_E08	1	1	1	1	1	1
2018.03.04_20151125414_E04	1	1	1	1	0	1
2018.03.04_20151125414_E05	1	0	0	0	0	1
2018.03.04_20151125414_E06	1	1	0	1	1	1
2018.03.04_20151125414_E08	1	0	1	1	1	1
2018.03.04_20151125414_E09	1	0	0	0	0	1
2018.03.04_20151125414_E11	1	0	0	0	0	1
2018.03.04_20151125414_E12	1	1	1	1	1	1
2018.03.04_20151126424_E15	1	1	1	1	1	1
2018.03.04_20151127427_E05	1	1	1	1	1	1
2018.03.04_20151127427_E07	1	0	0	0	0	1
2018.03.04_20151127427_E09	1	0	0	0	0	1
2018.03.04_20151127428_E01	1	0	0	0	0	1
2018.03.04_20151127428_E04	1	0	0	0	0	1
2018.03.04_20151127428_E05	1	0	0	0	0	0
2018.03.04_20151127428_E11	1	1	1	1	1	1
2018.03.04_20151127435_E03	1	1	1	1	1	1
2018.03.04_20151127435_E04	1	0	0	0	0	1
2018.03.04_20151127435_E08	1	1	1	1	1	1
2018.03.04_20151127436_E01	1	1	1	1	1	1
2018.03.04_20151127436_E06	1	1	1	1	1	1
2018.03.04_20151127436_E07	1	1	1	1	1	1
2018.03.04_20151129455_E04	1	0	0	0	0	1
2018.03.04_20151129455_E06	1	0	0	0	0	1
2018.03.04_20151129455_E08	1	1	1	1	1	1
2018.03.04_20151129457_E02	1	1	1	1	1	1
2018.03.04_20151129457_E03	1	0	0	0	0	0
2018.03.04_20151129457_E04	1	1	1	1	1	1
2018.03.04_20151129457_E05	1	0	0	0	0	1
2018.03.04_20151129457_E09	1	0	0	0	0	1
2018.03.04_20151129457_E10	1	0	0	0	0	1
2018.03.04_20151129458_E01	1	0	0	0	0	0
2018.03.04_20151129458_E02	1	0	0	0	0	1
2018.03.04_20151129458_E03	1	0	0	0	0	1
2018.03.04_20151129458_E06	1	0	0	0	0	1
2018.03.04_20151130468_E03	1	0	0	0	0	1
2018.03.04_20151130468_E06	1	0	0	0	0	0
2018.03.04_20151130469_E08	1	0	0	0	0	1
2018.03.04_20151130469_E09	1	1	1	1	1	1
2018.03.05_20151130470_E02	1	0	0	0	0	1
2018.03.05_20151130470_E04	1	0	0	0	0	1
2018.03.05_20151130471_E07	1	1	1	1	1	1
2018.03.02_20150103035_E08	0	0	0	0	0	0
2018.03.02_20150106076_E05	0	0	0	0	0	1
2018.03.02_20150106076_E07	0	0	0	0	0	0
2018.03.02_20150109128_E07	0	0	0	1	0	0
2018.03.02_20150109128_E11	0	0	0	0	0	0
2018.03.02_20150109130_E05	0	1	1	1	1	0
2018.03.02_20150109130_E13	0	0	0	1	0	1
2018.03.02_20150116243_E02	0	0	0	0	0	1
2018.03.02_20150116243_E09	0	0	0	0	0	0
2018.03.02_20150116250_E05	0	1	1	1	1	1
2018.03.02_20150116250_E13	0	0	0	1	0	0
2018.03.02_20150123358_E04	0	0	0	0	0	0
2018.03.02_20150123358_E09	0	1	1	0	0	0
2018.03.02_20150123358_E14	0	0	0	0	0	0
2018.03.02_20150123361_E03	0	0	0	0	0	0
2018.03.02_20150129419_E05	0	0	0	0	0	1
2018.03.02_20150129419_E10	0	1	0	0	1	1
2018.03.02_20150129419_E15	0	1	1	1	1	0
2018.03.02_20150129419_E16	0	1	1	0	0	1
2018.03.02_20150129426_E04	0	0	0	0	0	0
2018.03.02_20150129426_E07	0	0	0	0	0	0
2018.03.02_20150129426_E08	0	0	0	0	0	0
2018.03.02_20150129426_E12	0	1	1	1	1	1
2018.03.02_20150204054_E01	0	0	0	0	0	1
2018.03.02_20150204054_E02	0	1	1	1	1	1
2018.03.02_20150204054_E03	0	1	1	1	1	1
2018.03.02_20150204054_E08	0	0	0	1	0	0
2018.03.02_20150204054_E09	0	1	1	1	1	1
2018.03.02_20150204059_E04	0	1	0	1	0	0
2018.03.02_20150207087_E01	0	1	1	1	1	0
2018.03.02_20150207087_E07	0	0	0	0	1	1
2018.03.02_20150207087_E11	0	1	1	1	1	1
2018.03.03_20150210114_E03	0	1	0	1	1	0
2018.03.03_20150309037_E01	0	0	0	0	0	1
2018.03.03_20150309037_E08	0	0	0	1	0	0
2018.03.03_20150309037_E09	0	1	1	1	1	1
2018.03.03_20150309037_E11	0	1	1	1	1	1
2018.03.03_20150309037_E12	0	0	0	0	0	1
2018.03.03_20150401002xiangwan_E05	0	0	0	0	0	1
2018.03.03_20150401004_E05	0	1	1	1	1	0
2018.03.03_20150401004_E09	0	1	0	0	1	0
2018.03.03_20150401004_E10	0	0	0	0	0	1
2018.03.03_20150401004_E12	0	1	1	1	1	0
2018.03.03_20150401004_E13	0	1	1	1	1	1
2018.03.03_20150401004_E16	0	0	0	0	0	0
2018.03.03_20150402010_E02	0	0	0	0	0	1
2018.03.03_20150402010_E04	0	0	0	0	0	0
2018.03.03_20150402010_E06	0	1	1	1	0	1
2018.03.03_20150402010_E08	0	0	0	0	0	0
2018.03.03_20150402010_E11	0	0	0	0	0	0
2018.03.03_20150402010_E15	0	0	0	0	0	0
2018.03.03_20150402011_E02	0	0	0	0	0	1
2018.03.03_20150402011_E04	0	0	0	1	0	0
2018.03.03_20150402011_E05	0	0	0	1	1	1
2018.03.03_20150402011_E11	0	0	0	1	0	1
2018.03.03_20150402017_E04	0	1	0	0	1	0
2018.03.03_20150402017_E05	0	1	1	1	0	0
2018.03.03_20150407061_E12	0	0	0	0	0	0
2018.03.03_20150407069_E06	0	0	0	0	0	0
2018.03.03_20150407069_E07	0	0	0	0	0	1
2018.03.03_20150408071_E07	0	0	0	0	0	1
2018.03.03_20150415143B_E07	0	0	0	0	0	0
2018.03.03_20150415143B_E10	0	1	1	0	1	0
2018.03.03_20150415143B_E11	0	0	0	0	0	1
2018.03.03_20150415153_E01	0	0	0	0	0	0
2018.03.03_20150416157_E01	0	0	0	0	0	0
2018.03.03_20150416157_E11	0	1	1	1	1	0
2018.03.03_20150417176_E02	0	0	0	0	0	0
2018.03.03_20150417176_E05	0	1	1	1	1	0
2018.03.03_20150417176_E07	0	0	0	0	0	1
2018.03.03_20150419197_E01	0	0	0	1	0	0
2018.03.03_20150419197_E04	0	0	0	1	0	0
2018.03.03_20150419197_E08	0	1	1	1	1	1
2018.03.03_20150419202_E07	0	0	0	1	0	0
2018.03.03_20150419202_E11	0	0	0	0	0	0
2018.03.03_20150419202_E15	0	0	0	0	0	0
2018.03.03_20150420213_E03	0	0	0	0	0	1
2018.03.03_20150420213_E05	0	1	1	1	1	1
2018.03.03_20150421233_E02	0	0	0	0	0	1
2018.03.03_20150421233_E09	0	1	1	1	1	0
2018.03.03_20150422244_E04	0	0	0	0	0	1
2018.03.03_20150422244_E10	0	1	1	1	1	0
2018.03.03_20150422244_E11	0	0	0	0	0	1
2018.03.03_20150422244_E12	0	0	0	0	0	1
2018.03.03_20150422253_E02	0	0	0	0	0	1
2018.03.03_20150423265_E04	0	1	0	1	1	0
2018.03.03_20150423265_E08	0	1	1	1	1	1
2018.03.03_20150423271_E04	0	1	1	1	0	0
2018.03.03_20150423271_E05	0	1	0	0	0	0
2018.03.03_20150423271_E06	0	1	1	1	1	0
2018.03.03_20150423271_E13	0	0	0	0	0	1
2018.03.03_20150425312_E07	0	0	0	1	0	0
2018.03.03_20150425312_E13	0	1	1	1	1	0
2018.03.03_20150426330_E06	0	1	1	1	1	0
2018.03.03_20150426345_E01	0	1	1	0	0	0
2018.03.03_20150428364_E06	0	1	0	1	0	0
2018.03.03_20150428365_E06	0	1	1	1	1	1
2018.03.03_20150428365_E07	0	1	1	1	1	0
2018.03.03_20150428365_E08	0	1	1	1	1	0
2018.03.03_20150428367_E02	0	1	1	1	1	1
2018.03.03_20150429383_E01	0	1	1	1	1	1
2018.03.03_20150429383_E06	0	1	1	1	1	0
2018.03.03_20150502015_E07	0	1	1	1	1	1
2018.03.03_20150502015_E08	0	0	0	0	0	0
2018.03.03_20150502015_E09	0	1	1	1	1	0
2018.03.03_20150502019_E05	0	0	0	0	0	0
2018.03.03_20150502032_E08	0	1	1	1	1	0
2018.03.03_20150502032_E10	0	1	1	1	1	1
2018.03.03_20150502032_E11	0	0	0	0	0	0
2018.03.03_20150502032_E16	0	0	0	1	0	1
2018.03.03_20150505071_E03	0	1	1	1	0	1
2018.03.03_20150505071_E07	0	1	1	1	0	1
2018.03.03_20150505073_E01	0	1	1	1	1	1
2018.03.03_20150505073_E04	0	0	0	0	0	0
2018.03.03_20150505073_E09	0	1	1	1	1	1
2018.03.03_20150505084_E02	0	1	1	1	1	0
2018.03.03_20150505084_E09	0	0	0	0	0	0
2018.03.03_20150508119_E06	0	1	1	1	1	1
2018.03.03_20150509135_E04	0	1	1	1	1	0
2018.03.03_20150509135_E09	0	1	1	1	1	1
2018.03.03_20150509135_E12	0	1	1	1	1	1
2018.03.03_20150510144_E01	0	0	0	0	0	0
2018.03.03_20150510144_E02	0	0	0	0	0	1
2018.03.03_20150510144_E07	0	1	1	1	0	1
2018.03.03_20150510144_E09	0	0	1	1	0	0
2018.03.03_20150510144_E12	0	0	0	0	0	0
2018.03.03_20150510149_E01	0	0	0	0	0	1
2018.03.03_20150510149_E02	0	0	0	0	0	0
2018.03.03_20150510149_E04	0	0	0	0	0	0
2018.03.03_20150510149_E09	0	0	0	0	0	1
2018.03.03_20150510149_E10	0	0	0	0	0	0
2018.03.03_20150510149_E11	0	1	1	0	1	1
2018.03.03_20150511159_E06	0	1	0	0	1	0
2018.03.03_20150511167_E01	0	0	0	1	0	0
2018.03.03_20150511167_E05	0	0	0	0	0	1
2018.03.03_20150511167_E06	0	0	0	0	0	0
2018.03.03_20150511167_E08	0	0	0	0	0	0
2018.03.03_20150511167_E10	0	0	0	0	0	0
2018.03.03_20150511167_E12	0	0	0	0	0	0
2018.03.03_20150512190_E04	0	1	1	1	1	1
2018.03.03_20150512198_E02	0	0	0	0	0	0
2018.03.03_20150512198_E15	0	0	0	0	0	0
2018.03.03_20150513202_E02	0	0	0	0	0	1
2018.03.03_20150513202_E10	0	0	0	0	0	1
2018.03.03_20150514218_E03	0	1	1	1	1	1
2018.03.03_20150514218_E04	0	1	1	1	1	1
2018.03.03_20150514218_E09	0	1	1	1	1	1
2018.03.03_20150514231_E01	0	1	1	1	1	0
2018.03.03_20150514231_E02	0	0	0	0	0	0
2018.03.03_20150514231_E03	0	0	0	0	0	0
2018.03.03_20150514231_E06	0	1	1	1	1	1
2018.03.03_20150514231_E07	0	1	1	1	1	0
2018.03.03_20150515236_E01	0	0	0	0	0	0
2018.03.03_20150515236_E07	0	0	0	0	0	1
2018.03.03_20150515245_E06	0	1	1	1	0	0
2018.03.03_20150515245_E09	0	1	1	1	1	0
2018.03.03_20150515245_E10	0	0	0	1	0	0
2018.03.03_20150515245_E15	0	1	1	1	1	1
2018.03.03_20150517277_E02	0	0	0	0	0	0
2018.03.03_20150517277_E04	0	1	1	1	1	0
2018.03.03_20150517277_E07	0	0	0	0	0	0
2018.03.03_20150517277_E08	0	0	0	0	0	1
2018.03.03_20150517277_E13	0	0	0	0	0	1
2018.03.03_20150518293_E06	0	0	0	0	0	1
2018.03.03_20150518296_E01	0	1	1	1	1	1
2018.03.03_20150518296_E07	0	0	0	0	0	1
2018.03.03_20150518296_E09	0	0	0	0	0	1
2018.03.03_20150518296_E15	0	1	1	1	1	0
2018.03.03_20150518296_E16	0	0	0	0	0	0
2018.03.03_20150518299_E07	0	1	1	1	1	0
2018.03.03_20150518306_E10	0	1	1	1	1	0
2018.03.03_20150520340_E03	0	0	0	0	0	0
2018.03.03_20150520340_E04	0	0	0	0	0	0
2018.03.03_20150520340_E06	0	0	0	0	0	0
2018.03.03_20150521351_E04	0	0	0	1	0	1
2018.03.03_20150521351_E07	0	0	0	0	0	1
2018.03.03_20150521361_E04	0	1	0	1	1	1
2018.03.03_20150521361_E05	0	1	1	1	1	1
2018.03.03_20150521366_E08	0	1	1	1	1	0
2018.03.03_20150523404_E03	0	1	1	1	1	0
2018.03.03_20150523404_E12	0	1	1	1	1	0
2018.03.03_20150523404_E13	0	0	0	0	0	1
2018.03.03_20150523406_E05	0	0	0	0	0	0
2018.03.03_20150523406_E06	0	0	0	0	0	0
2018.03.03_20150523406_E10	0	0	0	1	0	0
2018.03.03_20150523406_E14	0	1	1	1	1	1
2018.03.03_20150523406_E16	0	0	0	0	0	0
2018.03.03_20150524421_E01	0	1	1	1	1	1
2018.03.03_20150524421_E02	0	1	1	1	0	1
2018.03.03_20150524421_E05	0	1	1	1	1	1
2018.03.03_20150524421_E07	0	1	1	1	0	1
2018.03.03_20150524429_E04	0	0	0	0	0	1
2018.03.03_20150524429_E11	0	1	1	1	1	1
2018.03.03_20150529512_E02	0	1	1	1	1	0
2018.03.03_20150529512_E04	0	1	1	1	0	1
2018.03.03_20150529512_E09	0	0	0	1	0	0
2018.03.03_20150529517_E02	0	1	0	0	1	0
2018.03.03_20150529517_E06	0	1	1	1	1	0
2018.03.03_20150529517_E07	0	1	1	1	1	0
2018.03.03_20150529517_E08	0	1	0	1	0	0
2018.03.03_20150529524_E04	0	1	1	1	1	1
2018.03.03_20150531563_E03	0	0	0	0	0	0
2018.03.03_20150531563_E06	0	1	1	1	1	1
2018.03.03_20150601002_E02	0	0	0	0	0	0
2018.03.03_20150601002_E09	0	0	0	0	0	0
2018.03.03_20150601002_E12	0	0	0	0	0	1
2018.03.03_20150601003_E09	0	1	1	1	1	1
2018.03.03_20150601009_E01	0	0	0	0	0	0
2018.03.03_20150601009_E02	0	1	1	1	1	0
2018.03.03_20150601009_E05	0	1	1	1	0	1
2018.03.03_20150601014zhaiyan_E01	0	0	0	0	0	0
2018.03.03_20150601014zhaiyan_E02	0	0	0	0	0	1
2018.03.03_20150601014zhaiyan_E04	0	0	0	0	0	0
2018.03.03_20150601014zhaiyan_E05	0	0	0	0	0	0
2018.03.03_20150601014zhaiyan_E06	0	0	0	0	0	0
2018.03.03_20150601014zhaiyan_E07	0	0	0	0	0	0
2018.03.03_20150601014zhaiyan_E08	0	0	0	0	0	0
2018.03.03_20150601014zhaiyan_E12	0	0	0	0	0	0
2018.03.03_20150603070_E09	0	0	0	0	0	0
2018.03.03_20150604077_E04	0	1	1	1	1	0
2018.03.03_20150604077_E11	0	1	1	1	1	1
2018.03.03_20150604089_E01	0	0	0	0	0	0
2018.03.03_20150604089_E09	0	1	1	1	1	0
2018.03.03_20150604089_E13	0	1	1	1	1	1
2018.03.03_20150604089_E14	0	1	1	0	1	1
2018.03.03_20150605096_E10	0	0	0	0	0	0
2018.03.03_20150605101_E04	0	1	1	1	0	0
2018.03.03_20150605101_E11	0	1	1	1	1	1
2018.03.03_20150605106_E03	0	0	0	0	0	0
2018.03.03_20150605106_E05	0	0	0	0	0	0
2018.03.03_20150605106_E08	0	0	0	0	0	0
2018.03.03_20150605106_E09	0	0	0	0	0	0
2018.03.03_20150606120_E04	0	0	0	0	0	1
2018.03.03_20150606120_E05	0	0	1	1	1	1
2018.03.03_20150607138_E01	0	0	0	0	0	0
2018.03.03_20150607138_E03	0	0	0	0	0	0
2018.03.03_20150607138_E06	0	0	0	0	0	1
2018.03.03_20150608159_E02	0	0	0	0	0	1
2018.03.03_20150608159_E13	0	0	0	0	0	1
2018.03.03_20150608175_E02	0	1	1	1	1	1
2018.03.03_20150608175_E04	0	1	1	1	1	0
2018.03.03_20150608175_E05	0	1	1	1	1	1
2018.03.03_20150608175_E08	0	1	1	1	0	1
2018.03.03_20150609181_E05	0	0	0	0	0	1
2018.03.03_20150609181_E06	0	0	0	0	0	1
2018.03.03_20150610210_E04	0	1	1	1	1	0
2018.03.03_20150610214_E03	0	0	0	1	0	1
2018.03.03_20150610214_E04	0	1	1	1	1	0
2018.03.03_20150611237_E05	0	0	0	0	0	0
2018.03.03_20150611237_E07	0	0	0	0	0	1
2018.03.03_20150621500_E02	0	0	0	0	0	0
2018.03.03_20150622517_E04	0	1	1	1	1	0
2018.03.03_20150622523_E03	0	0	0	0	0	0
2018.03.03_20150622523_E13	0	1	1	1	1	1
2018.03.03_20150622542_E01	0	1	1	1	1	1
2018.03.03_20150622542_E08	0	1	1	1	1	0
2018.03.03_20150623562_E02	0	0	0	0	0	1
2018.03.03_20150623562_E04	0	0	0	0	0	0
2018.03.03_20150623562_E05	0	0	0	0	0	1
2018.03.03_20150623562_E07	0	0	0	0	0	0
2018.03.03_20150624584_E01	0	0	0	0	0	0
2018.03.03_20150624584_E03	0	0	0	0	0	0
2018.03.03_20150624584_E07	0	0	0	0	0	0
2018.03.03_20150624584_E09	0	0	0	1	0	0
2018.03.03_20150624584_E12	0	0	0	0	0	1
2018.03.03_20150624586_E02	0	0	0	1	0	0
2018.03.03_20150624586_E04	0	0	0	0	0	0
2018.03.03_20150624586_E05	0	1	1	0	0	0
2018.03.03_20150624586_E09	0	1	1	1	1	0
2018.03.03_20150624586_E10	0	1	1	1	1	0
2018.03.03_20150625588_E03	0	0	0	1	0	0
2018.03.03_20150625588_E07	0	0	0	0	0	1
2018.03.03_20150625588_E08	0	0	0	1	0	1
2018.03.03_20150625588_E15	0	0	0	0	0	1
2018.03.03_20150626620_E03	0	1	1	0	0	0
2018.03.03_20150627636_E04	0	1	1	0	1	0
2018.03.03_20150627636_E12	0	0	0	1	0	0
2018.03.03_20150627636_E13	0	0	0	0	0	1
2018.03.03_20150627657_E02	0	1	1	1	1	1
2018.03.03_20150627663_E05	0	0	0	0	0	0
2018.03.03_20150627663_E13	0	0	0	0	0	1
2018.03.03_20150629693_E10	0	1	1	1	1	1
2018.03.03_20150629693_E15	0	1	1	1	1	1
2018.03.03_20150630704_E03	0	1	1	1	1	0
2018.03.03_20150630704_E07	0	0	0	1	0	0
2018.03.03_20150630704_E09	0	1	1	1	1	0
2018.03.03_20150630704_E10	0	1	1	1	1	0
2018.03.03_20150630704_E11	0	1	1	1	1	0
2018.03.03_20150701014_E02	0	1	1	1	1	0
2018.03.03_20150701014_E06	0	1	0	1	0	1
2018.03.03_20150702021_E01	0	1	1	1	1	0
2018.03.03_20150702021_E02	0	1	1	1	1	0
2018.03.03_20150702021_E04	0	1	0	1	0	0
2018.03.03_20150702021_E06	0	1	1	1	1	0
2018.03.03_20150703063_E01	0	0	0	0	0	0
2018.03.03_20150703063_E10	0	0	0	1	0	0
2018.03.03_20150703079_E04	0	0	0	1	0	1
2018.03.03_20150703079_E09	0	0	0	1	0	0
2018.03.03_20150704091_E11	0	1	1	1	1	0
2018.03.03_20150704091_E15	0	0	0	0	0	0
2018.03.03_20150705106_E04	0	0	0	0	0	0
2018.03.03_20150705106_E08	0	0	0	0	0	1
2018.03.03_20150705106_E10	0	0	0	0	0	0
2018.03.03_20150705123_E03	0	0	0	1	0	0
2018.03.03_20150705123_E04	0	1	1	1	1	1
2018.03.03_20150705123_E06	0	1	1	1	1	1
2018.03.03_20150706134_E02	0	0	0	1	0	0
2018.03.03_20150706134_E03	0	0	0	0	0	0
2018.03.03_20150706134_E08	0	0	0	0	0	0
2018.03.03_20150706156_E01	0	1	1	1	1	1
2018.03.03_20150706156_E02	0	1	1	1	1	1
2018.03.03_20150706156_E05	0	1	1	1	1	1
2018.03.03_20150706156_E08	0	1	1	1	1	1
2018.03.03_20150707163_E02	0	1	1	1	1	0
2018.03.03_20150707163_E09	0	1	1	1	1	1
2018.03.03_20150707163_E10	0	0	0	0	0	0
2018.03.03_20150707168_E03	0	1	1	1	0	0
2018.03.03_20150708180_E02	0	0	0	0	0	0
2018.03.03_20150708180_E08	0	0	0	1	0	1
2018.03.03_20150709188_E01	0	0	0	0	0	1
2018.03.03_20150709188_E10	0	1	1	1	1	0
2018.03.03_20150709205_E01	0	0	0	0	0	1
2018.03.03_20150709205_E03	0	0	0	1	0	0
2018.03.03_20150709205_E06	0	1	0	1	0	0
2018.03.03_20150709205_E07	0	1	1	1	1	0
2018.03.03_20150709205_E10	0	0	0	1	0	0
2018.03.03_20150709205_E12	0	1	0	1	0	1
2018.03.03_20150709205_E13	0	1	1	1	1	1
2018.03.03_20150709205_E14	0	1	1	1	1	0
2018.03.03_20150709205_E16	0	1	1	1	1	1
2018.03.03_20150710208_E08	0	1	0	1	0	0
2018.03.03_20150710209_E01	0	1	1	1	1	0
2018.03.03_20150711227_E06	0	1	1	1	1	0
2018.03.03_20150711227_E09	0	1	0	1	0	0
2018.03.03_20150711227_E13	0	0	0	1	0	0
2018.03.03_20150711229_E02	0	0	0	1	0	0
2018.03.03_20150711229_E08	0	0	0	0	0	0
2018.03.03_20150712262_E05	0	1	1	1	1	1
2018.03.03_20150712271_E06	0	0	0	1	0	1
2018.03.03_20150713274_E10	0	1	1	1	1	1
2018.03.03_20150713274_E13	0	1	1	1	1	1
2018.03.03_20150713274_E14	0	1	1	1	1	0
2018.03.03_20150713274_E15	0	0	0	0	0	0
2018.03.03_20150713274_E16	0	1	1	1	1	0
2018.03.03_20150714289_E07	0	1	1	0	1	1
2018.03.03_20150714294_E06	0	0	0	1	0	1
2018.03.03_20150714294_E11	0	1	1	1	1	1
2018.03.03_20150714294_E12	0	0	0	0	0	1
2018.03.03_20150714294_E13	0	0	0	0	0	0
2018.03.03_20150715311_E09	0	1	1	1	1	0
2018.03.03_20150716334_E01	0	1	1	1	0	1
2018.03.03_20150716334_E02	0	0	0	0	0	0
2018.03.03_20150716347_E03	0	0	0	0	0	1
2018.03.03_20150716347_E05	0	1	0	0	1	0
2018.03.03_20150716347_E06	0	0	0	0	0	0
2018.03.03_20150717353_E03	0	0	0	1	0	0
2018.03.03_20150717353_E08	0	0	0	0	0	1
2018.03.03_20150717353_E10	0	1	0	1	0	0
2018.03.03_20150717353_E12	0	1	1	1	0	0
2018.03.03_20150718379_E04	0	0	0	1	0	1
2018.03.03_20150718379_E05	0	0	0	0	0	1
2018.03.03_20150719381_E08	0	1	1	0	1	0
2018.03.03_20150719381_E09	0	1	1	1	1	0
2018.03.03_20150719393_E02	0	0	0	0	0	1
2018.03.03_20150719393_E04	0	0	0	0	0	1
2018.03.03_20150720408_E04	0	0	0	1	0	1
2018.03.03_20150720408_E05	0	0	0	1	0	1
2018.03.03_20150720409_E01	0	1	1	1	1	0
2018.03.03_20150720409_E09	0	0	0	0	0	0
2018.03.03_20150720409_E11	0	0	0	0	0	0
2018.03.03_20150720409_E12	0	0	0	1	0	0
2018.03.03_20150720409_E13	0	1	1	1	1	0
2018.03.03_20150720410_E02	0	1	1	1	1	0
2018.03.03_20150720410_E03	0	1	1	1	1	1
2018.03.03_20150721438_E03	0	0	0	1	0	1
2018.03.03_20150721438_E11	0	0	0	1	0	1
2018.03.03_20150721438_E15	0	1	1	1	1	0
2018.03.03_20150722453_E06	0	1	1	1	1	1
2018.03.03_20150726520_E02	0	0	0	0	0	0
2018.03.03_20150726520_E07	0	1	1	0	1	0
2018.03.03_20150726520_E08	0	0	0	0	0	1
2018.03.03_20150726520_E09	0	0	0	0	0	0
2018.03.03_20150726532_E06	0	1	1	1	0	1
2018.03.03_20150726532_E07	0	0	0	1	0	1
2018.03.03_20150804065_E02	0	0	0	1	0	1
2018.03.03_20150804065_E03	0	1	1	1	1	1
2018.03.03_20150804068_E02	0	0	0	0	0	0
2018.03.03_20150804085_E02	0	0	0	0	0	1
2018.03.03_20150804085_E08	0	0	0	0	0	0
2018.03.03_20150804091_E07	0	1	1	0	1	0
2018.03.03_20150805092_E05	0	0	0	0	0	1
2018.03.03_20150805092_E09	0	1	1	1	1	0
2018.03.03_20150805092_E11	0	0	0	0	0	1
2018.03.03_20150805108_E03	0	0	0	1	0	1
2018.03.03_20150805108_E04	0	0	0	0	0	0
2018.03.03_20150807132_E03	0	1	1	1	0	0
2018.03.03_20150807132_E10	0	1	1	1	1	1
2018.03.03_20150811204_E02	0	1	1	0	0	0
2018.03.03_20150811204_E04	0	0	0	0	0	0
2018.03.03_20150811204_E06	0	1	1	1	0	0
2018.03.03_20150811204_E11	0	0	0	0	0	0
2018.03.03_20150811204_E12	0	0	0	0	0	1
2018.03.03_20150811207_E06	0	1	1	1	1	1
2018.03.03_20150811207_E08	0	1	1	1	1	1
2018.03.03_20150811207_E12	0	0	0	0	0	1
2018.03.03_20150811208_E08	0	0	0	0	0	0
2018.03.03_20150811208_E09	0	1	1	1	1	1
2018.03.03_20150811208_E12	0	1	1	1	1	1
2018.03.03_20150811208_E14	0	1	1	1	1	1
2018.03.03_20150812225_E01	0	0	0	0	0	0
2018.03.03_20150812225_E02	0	0	0	0	0	0
2018.03.03_20150812225_E05	0	0	0	0	0	0
2018.03.03_20150812225_E08	0	0	0	0	0	0
2018.03.03_20150813234_E01	0	1	1	1	1	0
2018.03.03_20150813234_E02	0	1	1	1	1	1
2018.03.03_20150813234_E04	0	1	1	1	1	1
2018.03.03_20150813234_E06	0	1	0	1	0	0
2018.03.03_20150813234_E08	0	0	0	0	0	0
2018.03.03_20150813234_E09	0	0	0	0	0	1
2018.03.03_20150813234_E10	0	0	1	0	0	0
2018.03.03_20150814250_E01	0	1	1	0	1	0
2018.03.03_20150814250_E02	0	1	1	0	1	0
2018.03.03_20150814250_E05	0	0	0	1	0	1
2018.03.03_20150814250_E06	0	0	0	0	0	0
2018.03.03_20150814250_E07	0	0	0	0	0	0
2018.03.03_20150814253_E01	0	0	0	0	0	0
2018.03.03_20150814253_E06	0	0	0	0	0	0
2018.03.03_20150814257_E02	0	1	1	1	1	0
2018.03.03_20150815279_E01	0	0	0	0	0	0
2018.03.03_20150815279_E04	0	1	0	1	1	1
2018.03.03_20150815279_E05	0	0	0	0	0	1
2018.03.03_20150815279_E06	0	0	1	0	1	1
2018.03.03_20150815279_E09	0	1	1	1	1	1
2018.03.03_20150815279_E11	0	0	0	0	0	0
2018.03.03_20150815284_E02	0	0	0	0	0	1
2018.03.03_20150815284_E03	0	0	0	0	0	0
2018.03.03_20150816300_E01	0	1	0	1	0	0
2018.03.03_20150816300_E07	0	1	0	1	1	1
2018.03.03_20150816300_E10	0	1	0	0	0	1
2018.03.03_20150817315_E04	0	1	1	1	1	1
2018.03.03_20150817318_E08	0	0	0	0	0	1
2018.03.03_20150817318_E10	0	0	0	0	0	0
2018.03.03_20150817318_E11	0	0	1	0	0	0
2018.03.03_20150817318_E13	0	1	1	1	1	1
2018.03.03_20150819357_E01	0	0	0	0	0	1
2018.03.03_20150819357_E02	0	0	0	0	0	0
2018.03.03_20150819357_E04	0	0	1	0	0	1
2018.03.03_20150819357_E05	0	0	0	0	0	0
2018.03.03_20150819357_E08	0	0	0	0	0	0
2018.03.03_20150819357_E13	0	0	0	0	0	0
2018.03.03_20150819357_E14	0	0	0	0	0	1
2018.03.03_20150819359_E03	0	0	0	0	0	0
2018.03.03_20150819359_E07	0	1	1	1	1	0
2018.03.03_20150819359_E08	0	0	1	0	0	1
2018.03.03_20150819359_E09	0	0	0	0	0	0
2018.03.03_20150819359_E11	0	1	1	1	1	1
2018.03.03_20150819366_E08	0	1	1	0	1	0
2018.03.03_20150819366_E11	0	0	0	0	0	0
2018.03.03_20150820382_E02	0	0	0	0	0	1
2018.03.03_20150820382_E03	0	0	0	0	0	1
2018.03.03_20150820382_E05	0	1	1	1	1	1
2018.03.03_20150820382_E06	0	0	0	0	0	1
2018.03.03_20150820382_E08	0	1	1	0	1	1
2018.03.03_20150820382_E09	0	1	0	0	1	0
2018.03.03_20150822409_E06	0	0	0	0	0	0
2018.03.03_20150822409_E07	0	0	0	0	0	0
2018.03.03_20150822413_E07	0	0	0	0	0	0
2018.03.03_20150822413_E08	0	0	0	0	0	0
2018.03.03_20150822413_E09	0	0	0	0	0	0
2018.03.03_20150822413_E11	0	0	0	0	0	1
2018.03.03_20150822413_E12	0	0	0	0	0	0
2018.03.03_20150822421_E06	0	0	0	1	0	0
2018.03.03_20150822421_E07	0	0	0	1	0	0
2018.03.03_20150822421_E09	0	1	1	0	0	1
2018.03.03_20150823424_E13	0	1	1	1	1	0
2018.03.03_20150823433_E12	0	0	0	0	0	1
2018.03.03_20150824449_E02	0	0	0	0	0	0
2018.03.03_20150824449_E04	0	1	1	1	0	0
2018.03.03_20150824449_E05	0	1	0	0	1	1
2018.03.03_20150824449_E09	0	0	0	0	0	1
2018.03.03_20150824449_E10	0	0	0	0	0	0
2018.03.03_20150825467_E07	0	1	1	1	1	1
2018.03.03_20150825469_E01	0	0	0	0	0	0
2018.03.03_20150825469_E04	0	0	0	0	0	0
2018.03.03_20150825469_E08	0	0	0	0	0	1
2018.03.03_20150826489_E10	0	0	1	0	0	0
2018.03.03_20150826491_E06	0	0	0	0	0	0
2018.03.03_20150826491_E07	0	0	0	0	0	1
2018.03.03_20150827529_E01	0	1	1	1	1	1
2018.03.03_20150827529_E09	0	1	1	1	1	0
2018.03.03_20150827529_E10	0	1	1	1	1	1
2018.03.03_20150827529_E11	0	1	1	1	1	1
2018.03.03_20150828533_E01	0	0	0	0	0	0
2018.03.03_20150828533_E02	0	0	0	0	0	0
2018.03.03_20150828533_E04	0	0	0	0	0	1
2018.03.03_20150828533_E06	0	0	0	0	0	1
2018.03.03_20150828533_E07	0	0	0	0	0	1
2018.03.03_20150828533_E09	0	0	0	0	0	0
2018.03.04_20150828549_E03	0	1	1	1	0	1
2018.03.04_20150828549_E05	0	0	0	0	0	0
2018.03.04_20150828549_E06	0	0	0	0	0	0
2018.03.04_20150828549_E07	0	0	0	0	0	1
2018.03.04_20150828549_E08	0	0	0	0	0	0
2018.03.04_20150828549_E09	0	0	0	0	0	0
2018.03.04_20150829551_E03	0	0	0	0	1	1
2018.03.04_20150829551_E07	0	0	0	1	0	1
2018.03.04_20150829569_E01	0	1	1	0	1	0
2018.03.04_20150829569_E03	0	1	1	1	0	0
2018.03.04_20150829569_E04	0	0	0	1	0	0
2018.03.04_20150829569_E09	0	1	1	1	1	1
2018.03.04_20150830582_E02	0	1	0	1	1	0
2018.03.04_20150830582_E03	0	0	0	0	0	0
2018.03.04_20150830582_E05	0	1	1	1	1	1
2018.03.04_20150831598_E01	0	0	0	0	0	0
2018.03.04_20150831598_E03	0	0	0	0	0	0
2018.03.04_20150831598_E04	0	0	0	0	0	0
2018.03.04_20150831598_E06	0	0	0	0	0	0
2018.03.04_20150831603_E01	0	0	0	0	0	0
2018.03.04_20150831603_E04	0	0	0	1	1	0
2018.03.04_20150831603_E08	0	0	1	0	0	0
2018.03.04_20150901002_E02	0	1	1	1	1	1
2018.03.04_20150901002_E03	0	0	0	0	0	0
2018.03.04_20150901002_E05	0	1	1	1	0	0
2018.03.04_20150901002_E08	0	1	1	1	1	0
2018.03.04_20150901003_E06	0	1	1	1	1	1
2018.03.04_20150901003_E07	0	1	1	1	1	0
2018.03.04_20150901003_E08	0	0	0	0	0	1
2018.03.04_20150901003_E13	0	0	0	0	0	0
2018.03.04_20150902034_E02	0	0	0	0	0	0
2018.03.04_20150902034_E07	0	1	1	1	1	0
2018.03.04_20150902034_E09	0	1	1	1	1	1
2018.03.04_20150902036_E02	0	0	0	0	0	1
2018.03.04_20150902036_E06	0	0	0	0	0	0
2018.03.04_20150904063_E04	0	0	0	0	0	0
2018.03.04_20150904063_E07	0	1	1	0	0	0
2018.03.04_20150904063_E09	0	0	1	0	0	0
2018.03.04_20150904063_E10	0	0	0	0	0	0
2018.03.04_20150904063_E14	0	0	0	0	1	0
2018.03.04_20150904063_E16	0	0	0	0	0	1
2018.03.04_20150904073_E04	0	0	0	0	0	0
2018.03.04_20150904073_E07	0	0	0	0	0	0
2018.03.04_20150904073_E09	0	0	0	0	0	0
2018.03.04_20150904073_E10	0	1	1	1	0	0
2018.03.04_20150904086_E03	0	0	0	0	0	0
2018.03.04_20150904086_E04	0	0	0	0	0	0
2018.03.04_20150905094_E05	0	0	0	0	0	0
2018.03.04_20150905094_E11	0	1	1	1	1	1
2018.03.04_20150905099_E02	0	0	0	0	0	0
2018.03.04_20150905099_E03	0	0	0	0	0	0
2018.03.04_20150905099_E04	0	0	0	0	0	0
2018.03.04_20150905099_E05	0	0	0	0	0	0
2018.03.04_20150905099_E06	0	0	0	0	0	0
2018.03.04_20150905099_E07	0	0	0	0	0	0
2018.03.04_20150905099_E08	0	0	0	0	0	0
2018.03.04_20150905099_E09	0	0	0	0	0	0
2018.03.04_20150905099_E10	0	0	0	0	0	1
2018.03.04_20150905099_E11	0	0	0	0	0	0
2018.03.04_20150905099_E12	0	0	0	0	0	0
2018.03.04_20150907127_E02	0	0	1	1	0	0
2018.03.04_20150908149_E01	0	0	0	0	0	0
2018.03.04_20150908150_E03	0	0	0	0	0	0
2018.03.04_20150908150_E06	0	0	0	0	0	0
2018.03.04_20150908150_E07	0	1	1	1	1	1
2018.03.04_20150908150_E09	0	1	0	0	0	0
2018.03.04_20150912215_E03	0	1	1	1	1	0
2018.03.04_20150912215_E09	0	1	1	1	1	0
2018.03.04_20150912233_E02	0	1	0	0	1	1
2018.03.04_20150912233_E04	0	1	0	0	1	0
2018.03.04_20150912233_E08	0	0	0	0	0	0
2018.03.04_20150914257_E03	0	1	1	1	1	0
2018.03.04_20150914257_E06	0	1	1	1	1	0
2018.03.04_20150914257_E07	0	1	1	1	1	1
2018.03.04_20150914258_E04	0	0	0	0	0	0
2018.03.04_20150915276_E02	0	0	0	1	0	0
2018.03.04_20150915276_E04	0	0	0	0	0	0
2018.03.04_20150915280_E02	0	0	1	0	0	0
2018.03.04_20150915280_E04	0	1	0	1	1	0
2018.03.04_20150915280_E05	0	0	0	0	0	0
2018.03.04_20150915283_E01	0	0	0	0	0	0
2018.03.04_20150915283_E09	0	0	0	0	0	0
2018.03.04_20150916309_E03	0	1	1	0	0	0
2018.03.04_20150916309_E06	0	0	0	0	0	0
2018.03.04_20150917322_E05	0	1	1	1	1	0
2018.03.04_20150917322_E06	0	1	1	0	0	0
2018.03.04_20150918332_E08	0	1	1	0	1	0
2018.03.04_20150918332_E11	0	1	1	1	1	0
2018.03.04_20150918332_E13	0	1	1	1	1	1
2018.03.04_20150918332_E16	0	0	0	0	0	0
2018.03.04_20150918333_E01	0	0	0	0	0	0
2018.03.04_20150918333_E13	0	1	0	1	0	0
2018.03.04_20150918333_E14	0	0	0	0	0	0
2018.03.04_20150919354_E01	0	0	0	0	0	0
2018.03.04_20150919354_E12	0	0	1	0	0	1
2018.03.04_20150919354_E14	0	1	0	0	1	1
2018.03.04_20150921385_E01	0	1	1	1	0	0
2018.03.04_20150921385_E02	0	1	1	1	1	1
2018.03.04_20150921389_E06	0	0	1	1	1	0
2018.03.04_20150923423_E01	0	0	0	0	0	0
2018.03.04_20150923423_E10	0	1	1	1	1	1
2018.03.04_20150923424_E06	0	1	1	1	1	1
2018.03.04_20150923424_E07	0	0	0	0	1	0
2018.03.04_20150923424_E10	0	0	0	0	0	0
2018.03.04_20150923424_E11	0	0	0	0	0	0
2018.03.04_20150924454_E04	0	1	1	1	0	0
2018.03.04_20150924454_E07	0	0	0	1	0	0
2018.03.04_20150926476_E06	0	0	0	0	0	1
2018.03.04_20150926478_E02	0	0	0	0	0	0
2018.03.04_20150926478_E10	0	0	0	0	0	0
2018.03.04_20150926478_E11	0	0	0	0	0	0
2018.03.04_20150926478_E12	0	0	0	0	0	0
2018.03.04_20151003044_E01	0	1	1	1	1	1
2018.03.04_20151003044_E04	0	1	1	1	1	1
2018.03.04_20151003044_E08	0	0	0	0	0	0
2018.03.04_20151003045_E02	0	0	0	0	0	0
2018.03.04_20151003045_E04	0	0	0	1	0	0
2018.03.04_20151003045_E06	0	0	0	0	0	0
2018.03.04_20151003045_E07	0	1	1	1	0	0
2018.03.04_20151003045_E08	0	1	1	1	1	0
2018.03.04_20151003045_E09	0	0	0	0	0	0
2018.03.04_20151003047_E02	0	0	0	0	0	0
2018.03.04_20151003052_E01	0	1	1	1	1	0
2018.03.04_20151004067_E03	0	1	1	1	0	0
2018.03.04_20151004080_E03	0	0	0	0	0	0
2018.03.04_20151004080_E06	0	1	1	1	1	0
2018.03.04_20151005088_E01	0	0	0	0	0	0
2018.03.04_20151005091_E03	0	1	1	1	1	1
2018.03.04_20151005099_E04	0	1	1	1	1	0
2018.03.04_20151006119_E06	0	1	1	1	1	0
2018.03.04_20151008147_E01	0	0	0	0	0	0
2018.03.04_20151008147_E10	0	0	0	0	0	0
2018.03.04_20151008149_E06	0	0	0	0	0	1
2018.03.04_20151008149_E08	0	0	0	0	0	0
2018.03.04_20151008149_E10	0	0	1	1	1	0
2018.03.04_20151008150_E10	0	0	1	1	0	0
2018.03.04_20151008164_E01	0	0	0	0	0	0
2018.03.04_20151009170_E02	0	0	0	0	0	0
2018.03.04_20151009170_E03	0	0	0	0	0	0
2018.03.04_20151009171_E01	0	0	0	0	0	0
2018.03.04_20151009171_E03	0	0	0	0	0	0
2018.03.04_20151009171_E07	0	0	0	0	0	0
2018.03.04_20151009171_E12	0	0	0	0	0	0
2018.03.04_20151009172_E01	0	0	0	0	0	0
2018.03.04_20151009172_E02	0	0	0	0	0	0
2018.03.04_20151009172_E03	0	0	0	0	0	0
2018.03.04_20151009172_E07	0	0	0	0	0	1
2018.03.04_20151009188_E03	0	0	0	0	0	0
2018.03.04_20151009188_E04	0	0	0	0	0	0
2018.03.04_20151009188_E06	0	1	1	1	1	1
2018.03.04_20151009188_E07	0	1	1	1	1	1
2018.03.04_20151009188_E08	0	1	1	1	1	0
2018.03.04_20151010190_E01	0	0	0	0	0	0
2018.03.04_20151010204_E06	0	0	0	0	0	0
2018.03.04_20151010204_E07	0	0	0	0	0	0
2018.03.04_20151010204_E08	0	0	0	0	0	0
2018.03.04_20151011208_E03	0	0	0	0	0	0
2018.03.04_20151011209_E04	0	0	0	1	0	1
2018.03.04_20151011211_E02	0	0	0	0	0	0
2018.03.04_20151013244_E01	0	1	1	1	1	1
2018.03.04_20151013244_E02	0	1	1	1	1	1
2018.03.04_20151013244_E03	0	1	1	1	1	1
2018.03.04_20151013245_E03	0	1	0	1	1	1
2018.03.04_20151013245_E06	0	1	1	1	1	0
2018.03.04_20151013245_E08	0	0	0	0	0	0
2018.03.04_20151013245_E09	0	1	1	1	1	0
2018.03.04_20151013248_E01	0	0	0	1	0	1
2018.03.04_20151013248_E05	0	1	1	1	1	1
2018.03.04_20151014262_E01	0	1	1	1	0	0
2018.03.04_20151014262_E05	0	1	1	1	1	0
2018.03.04_20151014262_E06	0	1	1	1	1	0
2018.03.04_20151014264_E01	0	1	1	1	1	1
2018.03.04_20151014264_E02	0	1	1	1	1	0
2018.03.04_20151014265_E08	0	0	0	0	0	0
2018.03.04_20151014265_E10	0	1	1	1	1	0
2018.03.04_20151014267_E03	0	0	0	0	0	0
2018.03.04_20151014267_E04	0	1	1	1	1	0
2018.03.04_20151014267_E05	0	1	1	1	1	0
2018.03.04_20151014268_E09	0	0	0	0	0	0
2018.03.04_20151014268_E12	0	1	1	1	1	0
2018.03.04_20151015287_E08	0	0	0	0	0	0
2018.03.04_20151015287_E09	0	1	1	1	1	0
2018.03.04_20151016306_E05	0	0	0	0	0	0
2018.03.04_20151016306_E06	0	1	1	1	1	0
2018.03.04_20151016315a_E01	0	1	1	1	1	0
2018.03.04_20151016315a_E02	0	1	1	1	1	1
2018.03.04_20151016315a_E03	0	1	1	1	1	1
2018.03.04_20151016315a_E07	0	1	0	1	1	0
2018.03.04_20151016315b_E04	0	1	1	1	1	1
2018.03.04_20151016315b_E05	0	1	1	1	1	0
2018.03.04_20151016315b_E06	0	1	1	1	1	1
2018.03.04_20151016315b_E07	0	1	1	1	0	1
2018.03.04_20151016315b_E09	0	1	1	1	0	1
2018.03.04_20151018349_E02	0	1	1	1	1	0
2018.03.04_20151018349_E04	0	0	0	0	0	0
2018.03.04_20151018365_E06	0	0	1	1	1	0
2018.03.04_20151018365_E07	0	0	0	1	0	0
2018.03.04_20151018365_E09	0	0	0	0	0	0
2018.03.04_20151019368_E05	0	1	1	1	1	0
2018.03.04_20151019370_E01	0	1	0	0	0	0
2018.03.04_20151019370_E03	0	1	1	1	1	0
2018.03.04_20151019370_E07	0	0	1	1	1	0
2018.03.04_20151019370_E08	0	0	0	0	0	0
2018.03.04_20151019370_E10	0	0	0	0	0	0
2018.03.04_20151019370_E11	0	1	1	1	1	1
2018.03.04_20151019370_E12	0	1	1	1	1	0
2018.03.04_20151019370_E13	0	0	0	0	0	0
2018.03.04_20151019379_E03	0	1	1	1	1	0
2018.03.04_20151019382_E08	0	0	0	0	0	0
2018.03.04_20151020383_E01	0	0	0	0	0	0
2018.03.04_20151020383_E02	0	0	0	0	0	0
2018.03.04_20151020383_E03	0	0	0	0	0	0
2018.03.04_20151020383_E06	0	0	0	1	0	0
2018.03.04_20151020383_E07	0	0	0	0	0	0
2018.03.04_20151020383_E10	0	0	0	0	0	0
2018.03.04_20151020391_E06	0	0	0	0	0	0
2018.03.04_20151020391_E09	0	0	0	0	0	0
2018.03.04_20151020391_E13	0	0	0	0	0	0
2018.03.04_20151020391_E15	0	0	0	0	0	0
2018.03.04_20151020399_E02	0	0	0	0	0	0
2018.03.04_20151020399_E03	0	1	1	1	1	0
2018.03.04_20151020399_E06	0	1	1	1	1	0
2018.03.04_20151020399_E09	0	0	0	0	0	0
2018.03.04_20151020399_E16	0	1	1	1	1	0
2018.03.04_20151021414_E05	0	0	0	0	0	0
2018.03.04_20151021419_E02	0	0	0	1	0	0
2018.03.04_20151022421_E02	0	1	1	1	1	0
2018.03.04_20151022421_E05	0	1	1	1	1	0
2018.03.04_20151022421_E06	0	0	0	0	0	0
2018.03.04_20151022421_E07	0	0	0	0	0	0
2018.03.04_20151022422_E06	0	0	0	0	0	0
2018.03.04_20151022422_E07	0	0	0	0	0	0
2018.03.04_20151022432_E02	0	1	1	1	1	0
2018.03.04_20151022432_E04	0	0	0	0	0	0
2018.03.04_20151022432_E07	0	0	0	0	0	0
2018.03.04_20151026492_E04	0	0	0	0	0	1
[truncated: 87 more rows]

## Sheet: results for STEM+
Embryo ID	Actural outcome	STEM+	Implantation(P: pregnant,F: failed)
2018.03.02_20150103029_E05	0	0
2018.03.02_20150103035_E08	0	0
2018.03.02_20150103035_E09	0	1
2018.03.02_20150106076_E02	0	0
2018.03.02_20150106076_E05	0	0
2018.03.02_20150106076_E07	0	0
2018.03.02_20150106081_E02	0	0
2018.03.02_20150106081_E10	0	0
2018.03.02_20150109128_E01	0	1
2018.03.02_20150109128_E07	0	0
2018.03.02_20150109128_E11	0	0
2018.03.02_20150109130_E05	0	0
2018.03.02_20150109130_E13	0	0
2018.03.02_20150112178_E07	0	1
2018.03.02_20150112186_E01	0	1
2018.03.02_20150112186_E05	0	1
2018.03.02_20150112186_E06	0	1
2018.03.02_20150112186_E13	0	0
2018.03.02_20150116243_E01	0	0
2018.03.02_20150116243_E02	0	0
2018.03.02_20150116243_E03	0	0
2018.03.02_20150116243_E07	0	1
2018.03.02_20150116243_E09	0	0
2018.03.02_20150116243_E10	0	1
2018.03.02_20150116250_E03	0	1
2018.03.02_20150116250_E05	0	0
2018.03.02_20150116250_E10	0	1
2018.03.02_20150116250_E13	0	0
2018.03.02_20150120297_E01	0	0
2018.03.02_20150120297_E02	0	0
2018.03.02_20150123358_E04	0	0
2018.03.02_20150123358_E09	0	0
2018.03.02_20150123358_E14	0	0
2018.03.02_20150123361_E01	0	1
2018.03.02_20150123361_E03	0	0
2018.03.02_20150123361_E05	0	0
2018.03.02_20150123361_E07	0	0
2018.03.02_20150129419_E05	0	0
2018.03.02_20150129419_E06	0	1
2018.03.02_20150129419_E10	0	0
2018.03.02_20150129419_E12	0	1
2018.03.02_20150129419_E15	0	0
2018.03.02_20150129419_E16	0	0
2018.03.02_20150129426_E01	0	1
2018.03.02_20150129426_E02	0	1
2018.03.02_20150129426_E04	0	0
2018.03.02_20150129426_E06	0	1
2018.03.02_20150129426_E07	0	0
2018.03.02_20150129426_E08	0	0
2018.03.02_20150129426_E12	0	0
2018.03.02_20150129426_E14	0	1
2018.03.02_20150204054_E01	0	0
2018.03.02_20150204054_E02	0	1
2018.03.02_20150204054_E03	0	1
2018.03.02_20150204054_E04	0	0
2018.03.02_20150204054_E08	0	1
2018.03.02_20150204054_E09	0	1
2018.03.02_20150204059_E03	0	1
2018.03.02_20150204059_E04	0	0
2018.03.02_20150207083_E07	0	1
2018.03.02_20150207083_E12	0	0
2018.03.02_20150207087_E01	0	0
2018.03.02_20150207087_E02	0	0
2018.03.02_20150207087_E07	0	0
2018.03.02_20150207087_E11	0	1
2018.03.02_20150210109_E07	0	0
2018.03.03_20150210114_E03	0	0
2018.03.03_20150210114_E07	0	0
2018.03.03_20150309037_E01	0	1
2018.03.03_20150309037_E05	0	1
2018.03.03_20150309037_E08	0	0
2018.03.03_20150309037_E09	0	0
2018.03.03_20150309037_E11	0	0
2018.03.03_20150309037_E12	0	1
2018.03.03_20150316091_E04	0	1
2018.03.03_20150316091_E06	0	1
2018.03.03_20150316091_E07	0	0
2018.03.03_20150401002xiangwan_E05	0	0
2018.03.03_20150401002xiangwan_E07	0	0
2018.03.03_20150401004_E01	0	0
2018.03.03_20150401004_E03	0	0
2018.03.03_20150401004_E05	0	0
2018.03.03_20150401004_E09	0	0
2018.03.03_20150401004_E10	0	0
2018.03.03_20150401004_E12	0	0
2018.03.03_20150401004_E13	0	0
2018.03.03_20150401004_E16	0	0
2018.03.03_20150402010_E02	0	0
2018.03.03_20150402010_E04	0	0
2018.03.03_20150402010_E06	0	1
2018.03.03_20150402010_E08	0	0
2018.03.03_20150402010_E11	0	0
2018.03.03_20150402010_E15	0	0
2018.03.03_20150402011_E02	0	0
2018.03.03_20150402011_E04	0	0
2018.03.03_20150402011_E05	0	0
2018.03.03_20150402011_E06	0	1
2018.03.03_20150402011_E11	0	1
2018.03.03_20150402017_E01	0	0
2018.03.03_20150402017_E03	0	1
2018.03.03_20150402017_E04	0	0
2018.03.03_20150402017_E05	0	0
2018.03.03_20150402017_E13	0	1
2018.03.03_20150407061_E03	0	0
2018.03.03_20150407061_E10	0	0
2018.03.03_20150407061_E12	0	0
2018.03.03_20150407069_E06	0	0
2018.03.03_20150407069_E07	0	0
2018.03.03_20150408071_E07	0	0
2018.03.03_20150415143B_E02	0	0
2018.03.03_20150415143B_E05	0	0
2018.03.03_20150415143B_E07	0	0
2018.03.03_20150415143B_E10	0	0
2018.03.03_20150415143B_E11	0	0
2018.03.03_20150415153_E01	0	0
2018.03.03_20150416157_E01	0	0
2018.03.03_20150416157_E04	0	0
2018.03.03_20150416157_E11	0	0
2018.03.03_20150417176_E02	0	0
2018.03.03_20150417176_E05	0	0
2018.03.03_20150417176_E07	0	0
2018.03.03_20150419197_E01	0	0
2018.03.03_20150419197_E02	0	0
2018.03.03_20150419197_E04	0	0
2018.03.03_20150419197_E08	0	1
2018.03.03_20150419202_E01	0	1
2018.03.03_20150419202_E07	0	0
2018.03.03_20150419202_E10	0	0
2018.03.03_20150419202_E11	0	0
2018.03.03_20150419202_E13	0	0
2018.03.03_20150419202_E14	0	1
2018.03.03_20150419202_E15	0	1
2018.03.03_20150420213_E02	0	0
2018.03.03_20150420213_E03	0	0
2018.03.03_20150420213_E05	0	1
2018.03.03_20150421233_E02	0	0
2018.03.03_20150421233_E09	0	0
2018.03.03_20150422244_E04	0	0
2018.03.03_20150422244_E10	0	0
2018.03.03_20150422244_E11	0	1
2018.03.03_20150422244_E12	0	0
2018.03.03_20150422253_E02	0	0
2018.03.03_20150422253_E06	0	0
2018.03.03_20150422253_E10	0	0
2018.03.03_20150423265_E04	0	0
2018.03.03_20150423265_E08	0	1
2018.03.03_20150423271_E01	0	1
2018.03.03_20150423271_E02	0	1
2018.03.03_20150423271_E04	0	0
2018.03.03_20150423271_E05	0	0
2018.03.03_20150423271_E06	0	0
2018.03.03_20150423271_E09	0	1
2018.03.03_20150423271_E12	0	0
2018.03.03_20150423271_E13	0	0
2018.03.03_20150423284_E02	0	1
2018.03.03_20150425312_E07	0	0
2018.03.03_20150425312_E10	0	0
2018.03.03_20150425312_E13	0	1
2018.03.03_20150425315_E03	0	0
2018.03.03_20150425315_E07	0	1
2018.03.03_20150425315_E08	0	1
2018.03.03_20150425315_E12	0	1
2018.03.03_20150425315_E13	0	0
2018.03.03_20150426330_E06	0	0
2018.03.03_20150426330_E07	0	1
2018.03.03_20150426330_E08	0	1
2018.03.03_20150426345_E01	0	0
2018.03.03_20150426345_E03	0	0
2018.03.03_20150426345_E05	0	1
2018.03.03_20150426345_E09	0	1
2018.03.03_20150426345_E12	0	1
2018.03.03_20150426345_E15	0	1
2018.03.03_20150426345_E16	0	1
2018.03.03_20150428364_E06	0	0
2018.03.03_20150428365_E06	0	1
2018.03.03_20150428365_E07	0	0
2018.03.03_20150428365_E08	0	0
2018.03.03_20150428367_E02	0	1
2018.03.03_20150429383_E01	0	1
2018.03.03_20150429383_E05	0	1
2018.03.03_20150429383_E06	0	1
2018.03.03_20150429383_E09	0	1
2018.03.03_20150430392_E08	0	1
2018.03.03_20150430399_E01	0	0
2018.03.03_20150502015_E07	0	1
2018.03.03_20150502015_E08	0	0
2018.03.03_20150502015_E09	0	0
2018.03.03_20150502015_E10	0	1
2018.03.03_20150502015_E12	0	1
2018.03.03_20150502015_E14	0	1
2018.03.03_20150502015_E15	0	1
2018.03.03_20150502018_E07	0	0
2018.03.03_20150502018_E09	0	1
2018.03.03_20150502019_E05	0	0
2018.03.03_20150502019_E08	0	0
2018.03.03_20150502032_E01	0	0
2018.03.03_20150502032_E03	0	0
2018.03.03_20150502032_E05	0	0
2018.03.03_20150502032_E08	0	0
2018.03.03_20150502032_E10	0	0
2018.03.03_20150502032_E11	0	0
2018.03.03_20150502032_E16	0	0
2018.03.03_20150505071_E03	0	0
2018.03.03_20150505071_E05	0	1
2018.03.03_20150505071_E07	0	0
2018.03.03_20150505073_E01	0	0
2018.03.03_20150505073_E04	0	0
2018.03.03_20150505073_E05	0	0
2018.03.03_20150505073_E09	0	0
2018.03.03_20150505084_E02	0	0
2018.03.03_20150505084_E03	0	0
2018.03.03_20150505084_E06	0	1
2018.03.03_20150505084_E08	0	0
2018.03.03_20150505084_E09	0	0
2018.03.03_20150508119_E06	0	1
2018.03.03_20150508119_E09	0	1
2018.03.03_20150509135_E02	0	0
2018.03.03_20150509135_E04	0	0
2018.03.03_20150509135_E06	0	0
2018.03.03_20150509135_E09	0	1
2018.03.03_20150509135_E10	0	1
2018.03.03_20150509135_E12	0	0
2018.03.03_20150509135_E13	0	1
2018.03.03_20150510144_E01	0	0
2018.03.03_20150510144_E02	0	0
2018.03.03_20150510144_E07	0	1
2018.03.03_20150510144_E09	0	0
2018.03.03_20150510144_E12	0	0
2018.03.03_20150510149_E01	0	1
2018.03.03_20150510149_E02	0	0
2018.03.03_20150510149_E04	0	0
2018.03.03_20150510149_E09	0	0
2018.03.03_20150510149_E10	0	1
2018.03.03_20150510149_E11	0	1
2018.03.03_20150511159_E06	0	0
2018.03.03_20150511159_E09	0	1
2018.03.03_20150511167_E01	0	0
2018.03.03_20150511167_E03	0	0
2018.03.03_20150511167_E05	0	0
2018.03.03_20150511167_E06	0	0
2018.03.03_20150511167_E08	0	0
2018.03.03_20150511167_E10	0	0
2018.03.03_20150511167_E12	0	0
2018.03.03_20150512190_E04	0	0
2018.03.03_20150512190_E05	0	1
2018.03.03_20150512198_E02	0	0
2018.03.03_20150512198_E13	0	1
2018.03.03_20150512198_E14	0	1
2018.03.03_20150512198_E15	0	0
2018.03.03_20150513202_E02	0	1
2018.03.03_20150513202_E03	0	1
2018.03.03_20150513202_E04	0	1
2018.03.03_20150513202_E06	0	1
2018.03.03_20150513202_E07	0	1
2018.03.03_20150513202_E08	0	1
2018.03.03_20150513202_E10	0	1
2018.03.03_20150514218_E02	0	1
2018.03.03_20150514218_E03	0	1
2018.03.03_20150514218_E04	0	1
2018.03.03_20150514218_E05	0	1
2018.03.03_20150514218_E09	0	1
2018.03.03_20150514231_E01	0	0
2018.03.03_20150514231_E02	0	0
2018.03.03_20150514231_E03	0	0
2018.03.03_20150514231_E06	0	1
2018.03.03_20150514231_E07	0	0
2018.03.03_20150515236_E01	0	0
2018.03.03_20150515236_E04	0	0
2018.03.03_20150515236_E07	0	0
2018.03.03_20150515245_E06	0	1
2018.03.03_20150515245_E09	0	1
2018.03.03_20150515245_E10	0	0
2018.03.03_20150515245_E15	0	0
2018.03.03_20150517267_E05	0	0
2018.03.03_20150517267_E10	0	0
2018.03.03_20150517267_E14	0	1
2018.03.03_20150517277_E02	0	0
2018.03.03_20150517277_E04	0	0
2018.03.03_20150517277_E07	0	0
2018.03.03_20150517277_E08	0	0
2018.03.03_20150517277_E13	0	0
2018.03.03_20150518293_E06	0	1
2018.03.03_20150518293_E12	0	0
2018.03.03_20150518296_E01	0	1
2018.03.03_20150518296_E07	0	0
2018.03.03_20150518296_E08	0	1
2018.03.03_20150518296_E09	0	0
2018.03.03_20150518296_E11	0	1
2018.03.03_20150518296_E15	0	0
2018.03.03_20150518296_E16	0	0
2018.03.03_20150518299_E01	0	1
2018.03.03_20150518299_E04	0	1
2018.03.03_20150518299_E07	0	0
2018.03.03_20150518299_E11	0	1
2018.03.03_20150518306_E06	0	1
2018.03.03_20150518306_E10	0	0
2018.03.03_20150520340_E03	0	0
2018.03.03_20150520340_E04	0	0
2018.03.03_20150520340_E06	0	0
2018.03.03_20150520348_E03	0	1
2018.03.03_20150520348_E05	0	1
2018.03.03_20150520348_E12	0	1
2018.03.03_20150521351_E04	0	0
2018.03.03_20150521351_E05	0	0
2018.03.03_20150521351_E07	0	0
2018.03.03_20150521361_E04	0	1
2018.03.03_20150521361_E05	0	1
2018.03.03_20150521366_E03	0	0
2018.03.03_20150521366_E08	0	0
2018.03.03_20150523404_E03	0	0
2018.03.03_20150523404_E06	0	0
2018.03.03_20150523404_E12	0	0
2018.03.03_20150523404_E13	0	0
2018.03.03_20150523404_E14	0	0
2018.03.03_20150523406_E03	0	0
2018.03.03_20150523406_E05	0	0
2018.03.03_20150523406_E06	0	1
2018.03.03_20150523406_E07	0	0
2018.03.03_20150523406_E10	0	0
2018.03.03_20150523406_E14	0	1
2018.03.03_20150523406_E16	0	0
2018.03.03_20150524421_E01	0	0
2018.03.03_20150524421_E02	0	0
2018.03.03_20150524421_E04	0	1
2018.03.03_20150524421_E05	0	0
2018.03.03_20150524421_E07	0	1
2018.03.03_20150524421_E12	0	1
2018.03.03_20150524429_E01	0	1
2018.03.03_20150524429_E02	0	1
2018.03.03_20150524429_E04	0	1
2018.03.03_20150524429_E08	0	1
2018.03.03_20150524429_E11	0	0
2018.03.03_20150529512_E02	0	0
2018.03.03_20150529512_E04	0	1
2018.03.03_20150529512_E09	0	0
2018.03.03_20150529512_E10	0	0
2018.03.03_20150529517_E02	0	0
2018.03.03_20150529517_E06	0	0
2018.03.03_20150529517_E07	0	0
2018.03.03_20150529517_E08	0	0
2018.03.03_20150529524_E02	0	1
2018.03.03_20150529524_E04	0	1
2018.03.03_20150529524_E05	0	1
2018.03.03_20150529524_E12	0	0
2018.03.03_20150531554_E03	0	0
2018.03.03_20150531554_E05	0	1
2018.03.03_20150531554_E06	0	0
2018.03.03_20150531563_E01	0	1
2018.03.03_20150531563_E03	0	0
2018.03.03_20150531563_E06	0	1
2018.03.03_20150601002_E02	0	0
2018.03.03_20150601002_E08	0	0
2018.03.03_20150601002_E09	0	0
2018.03.03_20150601002_E12	0	1
2018.03.03_20150601003_E01	0	1
2018.03.03_20150601003_E02	0	0
2018.03.03_20150601003_E05	0	1
2018.03.03_20150601003_E09	0	0
2018.03.03_20150601009_E01	0	0
2018.03.03_20150601009_E02	0	0
2018.03.03_20150601009_E05	0	1
2018.03.03_20150601009_E07	0	0
2018.03.03_20150601009_E13	0	1
2018.03.03_20150601014zhaiyan_E01	0	0
2018.03.03_20150601014zhaiyan_E02	0	0
2018.03.03_20150601014zhaiyan_E04	0	0
2018.03.03_20150601014zhaiyan_E05	0	0
2018.03.03_20150601014zhaiyan_E06	0	0
2018.03.03_20150601014zhaiyan_E07	0	0
2018.03.03_20150601014zhaiyan_E08	0	0
2018.03.03_20150601014zhaiyan_E12	0	0
2018.03.03_20150603070_E09	0	0
2018.03.03_20150604077_E03	0	1
2018.03.03_20150604077_E04	0	0
2018.03.03_20150604077_E11	0	0
2018.03.03_20150604089_E01	0	0
2018.03.03_20150604089_E08	0	1
2018.03.03_20150604089_E09	0	0
2018.03.03_20150604089_E13	0	0
2018.03.03_20150604089_E14	0	0
2018.03.03_20150605096_E10	0	0
2018.03.03_20150605101_E04	0	0
2018.03.03_20150605101_E05	0	0
2018.03.03_20150605101_E08	0	1
2018.03.03_20150605101_E11	0	1
2018.03.03_20150605106_E02	0	0
2018.03.03_20150605106_E03	0	0
2018.03.03_20150605106_E05	0	1
2018.03.03_20150605106_E08	0	0
2018.03.03_20150605106_E09	0	0
2018.03.03_20150606120_E04	0	1
2018.03.03_20150606120_E05	0	1
2018.03.03_20150607138_E01	0	0
2018.03.03_20150607138_E03	0	0
2018.03.03_20150607138_E06	0	0
2018.03.03_20150607138_E12	0	0
2018.03.03_20150608159_E02	0	1
2018.03.03_20150608159_E03	0	1
2018.03.03_20150608159_E04	0	1
2018.03.03_20150608159_E05	0	0
2018.03.03_20150608159_E13	0	1
2018.03.03_20150608175_E02	0	1
2018.03.03_20150608175_E03	0	0
2018.03.03_20150608175_E04	0	0
2018.03.03_20150608175_E05	0	1
2018.03.03_20150608175_E07	0	1
2018.03.03_20150608175_E08	0	1
2018.03.03_20150609181_E05	0	0
2018.03.03_20150609181_E06	0	0
2018.03.03_20150610209_E06	0	1
2018.03.03_20150610210_E04	0	0
2018.03.03_20150610210_E10	0	0
2018.03.03_20150610210_E13	0	0
2018.03.03_20150610214_E03	0	1
2018.03.03_20150610214_E04	0	0
2018.03.03_20150610214_E08	0	0
2018.03.03_20150611236_E03	0	0
2018.03.03_20150611236_E08	0	1
2018.03.03_20150611236_E12	0	0
2018.03.03_20150611237_E02	0	0
2018.03.03_20150611237_E05	0	0
2018.03.03_20150611237_E07	0	0
2018.03.03_20150611237_E08	0	1
2018.03.03_20150621500_E02	0	0
2018.03.03_20150621500_E03	0	1
2018.03.03_20150621500_E06	0	1
2018.03.03_20150622517_E04	0	0
2018.03.03_20150622517_E05	0	1
2018.03.03_20150622517_E08	0	1
2018.03.03_20150622523_E03	0	0
2018.03.03_20150622523_E04	0	1
2018.03.03_20150622523_E12	0	0
2018.03.03_20150622523_E13	0	1
2018.03.03_20150622542_E01	0	0
2018.03.03_20150622542_E06	0	1
2018.03.03_20150622542_E08	0	0
2018.03.03_20150623562_E02	0	0
2018.03.03_20150623562_E03	0	0
2018.03.03_20150623562_E04	0	0
2018.03.03_20150623562_E05	0	0
2018.03.03_20150623562_E07	0	0
2018.03.03_20150624584_E01	0	0
2018.03.03_20150624584_E03	0	0
2018.03.03_20150624584_E07	0	0
2018.03.03_20150624584_E09	0	0
2018.03.03_20150624584_E12	0	0
2018.03.03_20150624586_E01	0	1
2018.03.03_20150624586_E02	0	0
2018.03.03_20150624586_E04	0	0
2018.03.03_20150624586_E05	0	0
2018.03.03_20150624586_E09	0	0
2018.03.03_20150624586_E10	0	0
2018.03.03_20150625588_E03	0	0
2018.03.03_20150625588_E07	0	0
2018.03.03_20150625588_E08	0	1
2018.03.03_20150625588_E09	0	0
2018.03.03_20150625588_E14	0	1
2018.03.03_20150625588_E15	0	0
2018.03.03_20150626620_E03	0	0
2018.03.03_20150626622_E06	0	0
2018.03.03_20150626622_E08	0	1
2018.03.03_20150627636_E04	0	0
2018.03.03_20150627636_E11	0	0
2018.03.03_20150627636_E12	0	0
2018.03.03_20150627636_E13	0	0
2018.03.03_20150627657_E02	0	1
2018.03.03_20150627657_E04	0	1
2018.03.03_20150627657_E09	0	1
2018.03.03_20150627663_E03	0	1
2018.03.03_20150627663_E05	0	0
2018.03.03_20150627663_E06	0	1
2018.03.03_20150627663_E13	0	0
2018.03.03_20150629693_E10	0	1
2018.03.03_20150629693_E11	0	0
2018.03.03_20150629693_E15	0	0
2018.03.03_20150629693_E16	0	0
2018.03.03_20150630704_E03	0	0
2018.03.03_20150630704_E04	0	0
2018.03.03_20150630704_E07	0	0
2018.03.03_20150630704_E09	0	0
2018.03.03_20150630704_E10	0	0
2018.03.03_20150630704_E11	0	0
2018.03.03_20150701014_E02	0	0
2018.03.03_20150701014_E06	0	0
2018.03.03_20150702021_E01	0	0
2018.03.03_20150702021_E02	0	0
2018.03.03_20150702021_E03	0	1
2018.03.03_20150702021_E04	0	0
2018.03.03_20150702021_E06	0	0
2018.03.03_20150702021_E09	0	0
2018.03.03_20150703063_E01	0	0
2018.03.03_20150703063_E03	0	0
2018.03.03_20150703063_E04	0	0
2018.03.03_20150703063_E10	0	0
2018.03.03_20150703078_E03	0	1
2018.03.03_20150703078_E05	0	1
2018.03.03_20150703078_E06	0	0
2018.03.03_20150703079_E04	0	1
2018.03.03_20150703079_E05	0	0
2018.03.03_20150703079_E06	0	1
2018.03.03_20150703079_E09	0	0
2018.03.03_20150704091_E04	0	1
2018.03.03_20150704091_E05	0	1
2018.03.03_20150704091_E11	0	0
2018.03.03_20150704091_E12	0	1
2018.03.03_20150704091_E15	0	0
2018.03.03_20150705106_E04	0	0
2018.03.03_20150705106_E08	0	0
2018.03.03_20150705106_E10	0	0
2018.03.03_20150705123_E03	0	0
2018.03.03_20150705123_E04	0	1
2018.03.03_20150705123_E06	0	0
2018.03.03_20150706134_E02	0	0
2018.03.03_20150706134_E03	0	0
2018.03.03_20150706134_E08	0	0
2018.03.03_20150706134_E09	0	0
2018.03.03_20150706156_E01	0	1
2018.03.03_20150706156_E02	0	0
2018.03.03_20150706156_E05	0	0
2018.03.03_20150706156_E08	0	1
2018.03.03_20150706156_E10	0	1
2018.03.03_20150707163_E01	0	0
2018.03.03_20150707163_E02	0	0
2018.03.03_20150707163_E07	0	0
2018.03.03_20150707163_E09	0	1
2018.03.03_20150707163_E10	0	0
2018.03.03_20150707168_E03	0	0
2018.03.03_20150707168_E09	0	1
2018.03.03_20150708172_E05	0	0
2018.03.03_20150708180_E02	0	0
2018.03.03_20150708180_E05	0	0
2018.03.03_20150708180_E08	0	0
2018.03.03_20150709188_E01	0	0
2018.03.03_20150709188_E07	0	0
2018.03.03_20150709188_E08	0	0
2018.03.03_20150709188_E09	0	0
2018.03.03_20150709188_E10	0	0
2018.03.03_20150709205_E01	0	0
2018.03.03_20150709205_E03	0	0
2018.03.03_20150709205_E06	0	0
2018.03.03_20150709205_E07	0	0
2018.03.03_20150709205_E10	0	0
2018.03.03_20150709205_E12	0	1
2018.03.03_20150709205_E13	0	0
2018.03.03_20150709205_E14	0	1
2018.03.03_20150709205_E16	0	0
2018.03.03_20150710208_E02	0	0
2018.03.03_20150710208_E04	0	1
2018.03.03_20150710208_E05	0	0
2018.03.03_20150710208_E08	0	0
2018.03.03_20150710209_E01	0	0
2018.03.03_20150711227_E06	0	0
2018.03.03_20150711227_E09	0	0
2018.03.03_20150711227_E13	0	0
2018.03.03_20150711229_E02	0	0
2018.03.03_20150711229_E04	0	1
2018.03.03_20150711229_E08	0	1
2018.03.03_20150712262_E05	0	0
2018.03.03_20150712271_E06	0	0
2018.03.03_20150713274_E02	0	1
2018.03.03_20150713274_E03	0	1
2018.03.03_20150713274_E08	0	0
2018.03.03_20150713274_E10	0	0
2018.03.03_20150713274_E11	0	0
2018.03.03_20150713274_E13	0	0
2018.03.03_20150713274_E14	0	0
2018.03.03_20150713274_E15	0	0
2018.03.03_20150713274_E16	0	0
2018.03.03_20150714289_E01	0	1
2018.03.03_20150714289_E07	0	0
2018.03.03_20150714294_E02	0	0
2018.03.03_20150714294_E06	0	0
2018.03.03_20150714294_E11	0	0
2018.03.03_20150714294_E12	0	0
2018.03.03_20150714294_E13	0	0
2018.03.03_20150715311_E06	0	1
2018.03.03_20150715311_E09	0	0
2018.03.03_20150716308_E04	0	0
2018.03.03_20150716334_E01	0	0
2018.03.03_20150716334_E02	0	0
2018.03.03_20150716347_E02	0	0
2018.03.03_20150716347_E03	0	1
2018.03.03_20150716347_E05	0	1
2018.03.03_20150716347_E06	0	0
2018.03.03_20150717353_E03	0	0
2018.03.03_20150717353_E06	0	1
2018.03.03_20150717353_E08	0	1
2018.03.03_20150717353_E10	0	0
2018.03.03_20150717353_E11	0	1
2018.03.03_20150717353_E12	0	0
2018.03.03_20150718379_E04	0	0
2018.03.03_20150718379_E05	0	0
2018.03.03_20150719381_E04	0	0
2018.03.03_20150719381_E08	0	1
2018.03.03_20150719381_E09	0	0
2018.03.03_20150719393_E02	0	0
2018.03.03_20150719393_E04	0	0
2018.03.03_20150720408_E04	0	1
2018.03.03_20150720408_E05	0	0
2018.03.03_20150720409_E01	0	0
2018.03.03_20150720409_E05	0	0
2018.03.03_20150720409_E09	0	0
2018.03.03_20150720409_E11	0	0
2018.03.03_20150720409_E12	0	0
2018.03.03_20150720409_E13	0	0
2018.03.03_20150720410_E02	0	0
2018.03.03_20150720410_E03	0	0
2018.03.03_20150720410_E08	0	1
2018.03.03_20150721438_E03	0	0
2018.03.03_20150721438_E04	0	0
2018.03.03_20150721438_E11	0	0
2018.03.03_20150721438_E15	0	0
2018.03.03_20150722450_E04	0	0
2018.03.03_20150722450_E06	0	0
2018.03.03_20150722453_E06	0	1
2018.03.03_20150725503_E02	0	0
2018.03.03_20150725503_E05	0	1
2018.03.03_20150726520_E02	0	0
2018.03.03_20150726520_E07	0	0
2018.03.03_20150726520_E08	0	1
2018.03.03_20150726520_E09	0	1
2018.03.03_20150726520_E12	0	0
2018.03.03_20150726532_E01	0	1
2018.03.03_20150726532_E03	0	1
2018.03.03_20150726532_E06	0	1
2018.03.03_20150726532_E07	0	1
2018.03.03_20150804065_E02	0	0
2018.03.03_20150804065_E03	0	0
2018.03.03_20150804068_E02	0	0
2018.03.03_20150804068_E07	0	0
2018.03.03_20150804085_E02	0	0
2018.03.03_20150804085_E05	0	0
2018.03.03_20150804085_E08	0	0
2018.03.03_20150804085_E12	0	1
2018.03.03_20150804091_E07	0	0
2018.03.03_20150805092_E02	0	1
2018.03.03_20150805092_E05	0	0
2018.03.03_20150805092_E09	0	0
2018.03.03_20150805092_E11	0	0
2018.03.03_20150805108_E03	0	0
2018.03.03_20150805108_E04	0	0
2018.03.03_20150807132_E03	0	0
2018.03.03_20150807132_E10	0	0
2018.03.03_20150807133_E03	0	0
2018.03.03_20150811204_E02	0	0
2018.03.03_20150811204_E04	0	1
2018.03.03_20150811204_E06	0	1
2018.03.03_20150811204_E11	0	0
2018.03.03_20150811204_E12	0	1
2018.03.03_20150811207_E06	0	1
2018.03.03_20150811207_E08	0	1
2018.03.03_20150811207_E12	0	1
2018.03.03_20150811208_E04	0	1
2018.03.03_20150811208_E06	0	0
2018.03.03_20150811208_E07	0	1
2018.03.03_20150811208_E08	0	0
2018.03.03_20150811208_E09	0	0
2018.03.03_20150811208_E12	0	1
2018.03.03_20150811208_E14	0	1
2018.03.03_20150811208_E16	0	0
2018.03.03_20150812225_E01	0	0
2018.03.03_20150812225_E02	0	0
2018.03.03_20150812225_E05	0	0
2018.03.03_20150812225_E08	0	0
2018.03.03_20150813234_E01	0	0
2018.03.03_20150813234_E02	0	0
2018.03.03_20150813234_E04	0	1
2018.03.03_20150813234_E06	0	0
2018.03.03_20150813234_E08	0	0
2018.03.03_20150813234_E09	0	0
2018.03.03_20150813234_E10	0	0
2018.03.03_20150814250_E01	0	0
2018.03.03_20150814250_E02	0	0
2018.03.03_20150814250_E05	0	0
2018.03.03_20150814250_E06	0	0
2018.03.03_20150814250_E07	0	0
2018.03.03_20150814253_E01	0	0
2018.03.03_20150814253_E06	0	0
2018.03.03_20150814257_E02	0	0
2018.03.03_20150814257_E10	0	0
2018.03.03_20150815279_E01	0	1
2018.03.03_20150815279_E04	0	0
2018.03.03_20150815279_E05	0	0
2018.03.03_20150815279_E06	0	0
2018.03.03_20150815279_E09	0	1
2018.03.03_20150815279_E11	0	0
2018.03.03_20150815284_E02	0	0
2018.03.03_20150815284_E03	0	0
2018.03.03_20150816300_E01	0	0
2018.03.03_20150816300_E07	0	1
2018.03.03_20150816300_E10	0	1
2018.03.03_20150817315_E04	0	1
2018.03.03_20150817315_E11	0	1
2018.03.03_20150817318_E05	0	1
2018.03.03_20150817318_E08	0	0
2018.03.03_20150817318_E10	0	0
2018.03.03_20150817318_E11	0	0
2018.03.03_20150817318_E13	0	0
2018.03.03_20150817318_E14	0	1
2018.03.03_20150819357_E01	0	0
2018.03.03_20150819357_E02	0	0
2018.03.03_20150819357_E04	0	0
2018.03.03_20150819357_E05	0	0
2018.03.03_20150819357_E08	0	0
2018.03.03_20150819357_E10	0	1
2018.03.03_20150819357_E13	0	0
2018.03.03_20150819357_E14	0	0
2018.03.03_20150819359_E03	0	0
2018.03.03_20150819359_E04	0	0
2018.03.03_20150819359_E06	0	1
2018.03.03_20150819359_E07	0	0
2018.03.03_20150819359_E08	0	0
2018.03.03_20150819359_E09	0	0
2018.03.03_20150819359_E11	0	0
2018.03.03_20150819366_E04	0	0
2018.03.03_20150819366_E06	0	1
2018.03.03_20150819366_E07	0	0
2018.03.03_20150819366_E08	0	0
2018.03.03_20150819366_E11	0	0
2018.03.03_20150820379_E03	0	1
2018.03.03_20150820382_E02	0	0
2018.03.03_20150820382_E03	0	0
2018.03.03_20150820382_E04	0	0
2018.03.03_20150820382_E05	0	1
2018.03.03_20150820382_E06	0	0
2018.03.03_20150820382_E08	0	0
2018.03.03_20150820382_E09	0	0
2018.03.03_20150820382_E12	0	1
2018.03.03_20150822409_E06	0	0
2018.03.03_20150822409_E07	0	0
2018.03.03_20150822413_E07	0	0
2018.03.03_20150822413_E08	0	0
2018.03.03_20150822413_E09	0	0
2018.03.03_20150822413_E11	0	0
2018.03.03_20150822413_E12	0	0
2018.03.03_20150822421_E06	0	0
2018.03.03_20150822421_E07	0	1
2018.03.03_20150822421_E09	0	0
2018.03.03_20150823424_E01	0	1
2018.03.03_20150823424_E11	0	1
2018.03.03_20150823424_E13	0	0
2018.03.03_20150823433_E12	0	1
2018.03.03_20150824449_E02	0	0
2018.03.03_20150824449_E04	0	0
2018.03.03_20150824449_E05	0	0
2018.03.03_20150824449_E09	0	1
2018.03.03_20150824449_E10	0	0
2018.03.03_20150825466_E03	0	1
2018.03.03_20150825466_E07	0	0
2018.03.03_20150825467_E03	0	1
2018.03.03_20150825467_E07	0	0
2018.03.03_20150825467_E08	0	1
2018.03.03_20150825467_E09	0	0
2018.03.03_20150825467_E12	0	1
2018.03.03_20150825469_E01	0	0
2018.03.03_20150825469_E03	0	0
2018.03.03_20150825469_E04	0	0
2018.03.03_20150825469_E05	0	0
2018.03.03_20150825469_E06	0	0
2018.03.03_20150825469_E07	0	0
2018.03.03_20150825469_E08	0	0
2018.03.03_20150826489_E03	0	1
2018.03.03_20150826489_E10	0	0
2018.03.03_20150826491_E06	0	0
2018.03.03_20150826491_E07	0	0
2018.03.03_20150827529_E01	0	1
2018.03.03_20150827529_E05	0	1
2018.03.03_20150827529_E07	0	0
2018.03.03_20150827529_E09	0	0
2018.03.03_20150827529_E10	0	1
2018.03.03_20150827529_E11	0	1
2018.03.03_20150828533_E01	0	0
2018.03.03_20150828533_E02	0	0
2018.03.03_20150828533_E04	0	0
2018.03.03_20150828533_E06	0	0
2018.03.03_20150828533_E07	0	0
2018.03.03_20150828533_E09	0	0
2018.03.03_20150828533_E10	0	0
2018.03.04_20150828549_E03	0	1
2018.03.04_20150828549_E05	0	0
2018.03.04_20150828549_E06	0	0
2018.03.04_20150828549_E07	0	0
2018.03.04_20150828549_E08	0	0
2018.03.04_20150828549_E09	0	0
2018.03.04_20150829551_E03	0	0
2018.03.04_20150829551_E07	0	0
2018.03.04_20150829569_E01	0	0
2018.03.04_20150829569_E03	0	1
2018.03.04_20150829569_E04	0	0
2018.03.04_20150829569_E06	0	0
2018.03.04_20150829569_E09	0	1
2018.03.04_20150830582_E02	0	0
2018.03.04_20150830582_E03	0	0
2018.03.04_20150830582_E05	0	1
2018.03.04_20150830582_E07	0	0
2018.03.04_20150831598_E01	0	0
2018.03.04_20150831598_E03	0	0
2018.03.04_20150831598_E04	0	0
2018.03.04_20150831598_E06	0	0
2018.03.04_20150831603_E01	0	0
2018.03.04_20150831603_E03	0	1
2018.03.04_20150831603_E04	0	0
2018.03.04_20150831603_E08	0	0
2018.03.04_20150901002_E02	0	0
2018.03.04_20150901002_E03	0	0
2018.03.04_20150901002_E05	0	1
2018.03.04_20150901002_E08	0	0
2018.03.04_20150901003_E06	0	0
2018.03.04_20150901003_E07	0	0
2018.03.04_20150901003_E08	0	0
2018.03.04_20150901003_E13	0	0
2018.03.04_20150902034_E01	0	1
2018.03.04_20150902034_E02	0	0
2018.03.04_20150902034_E07	0	1
2018.03.04_20150902034_E09	0	0
2018.03.04_20150902036_E02	0	0
2018.03.04_20150902036_E06	0	0
2018.03.04_20150904063_E04	0	0
2018.03.04_20150904063_E07	0	0
2018.03.04_20150904063_E09	0	0
2018.03.04_20150904063_E10	0	0
2018.03.04_20150904063_E14	0	0
2018.03.04_20150904063_E16	0	0
2018.03.04_20150904073_E04	0	0
2018.03.04_20150904073_E07	0	0
2018.03.04_20150904073_E09	0	0
2018.03.04_20150904073_E10	0	0
2018.03.04_20150904086_E02	0	0
2018.03.04_20150904086_E03	0	0
2018.03.04_20150904086_E04	0	0
2018.03.04_20150905094_E05	0	0
2018.03.04_20150905094_E08	0	1
2018.03.04_20150905094_E11	0	1
2018.03.04_20150905099_E02	0	0
2018.03.04_20150905099_E03	0	0
2018.03.04_20150905099_E04	0	0
2018.03.04_20150905099_E05	0	0
2018.03.04_20150905099_E06	0	0
2018.03.04_20150905099_E07	0	0
2018.03.04_20150905099_E08	0	0
2018.03.04_20150905099_E09	0	0
2018.03.04_20150905099_E10	0	1
2018.03.04_20150905099_E11	0	0
2018.03.04_20150905099_E12	0	0
2018.03.04_20150907127_E02	0	0
2018.03.04_20150908149_E01	0	0
2018.03.04_20150908149_E06	0	0
2018.03.04_20150908150_E03	0	0
2018.03.04_20150908150_E06	0	1
2018.03.04_20150908150_E07	0	1
2018.03.04_20150908150_E09	0	0
2018.03.04_20150908150_E10	0	1
2018.03.04_20150912215_E01	0	1
2018.03.04_20150912215_E03	0	0
2018.03.04_20150912215_E09	0	0
2018.03.04_20150912233_E02	0	0
2018.03.04_20150912233_E04	0	0
2018.03.04_20150912233_E05	0	0
2018.03.04_20150912233_E08	0	0
2018.03.04_20150914257_E01	0	0
2018.03.04_20150914257_E02	0	0
2018.03.04_20150914257_E03	0	1
2018.03.04_20150914257_E06	0	0
2018.03.04_20150914257_E07	0	1
2018.03.04_20150914257_E12	0	1
2018.03.04_20150914257_E14	0	1
2018.03.04_20150914258_E04	0	0
2018.03.04_20150915276_E02	0	1
2018.03.04_20150915276_E04	0	1
2018.03.04_20150915276_E08	0	0
2018.03.04_20150915280_E02	0	0
2018.03.04_20150915280_E03	0	0
2018.03.04_20150915280_E04	0	0
2018.03.04_20150915280_E05	0	0
2018.03.04_20150915280_E06	0	1
2018.03.04_20150915280_E07	0	0
2018.03.04_20150915280_E11	0	1
2018.03.04_20150915280_E12	0	1
2018.03.04_20150915280_E14	0	0
2018.03.04_20150915283_E01	0	0
2018.03.04_20150915283_E03	0	0
2018.03.04_20150915283_E09	0	0
2018.03.04_20150915283_E10	0	0
2018.03.04_20150916309_E03	0	0
2018.03.04_20150916309_E06	0	0
2018.03.04_20150916309_E08	0	0
2018.03.04_20150917322_E05	0	0
2018.03.04_20150917322_E06	0	1
2018.03.04_20150917322_E13	0	0
2018.03.04_20150917325_E02	0	0
2018.03.04_20150917325_E05	0	0
2018.03.04_20150918332_E01	0	0
2018.03.04_20150918332_E04	0	1
2018.03.04_20150918332_E05	0	0
2018.03.04_20150918332_E06	0	0
2018.03.04_20150918332_E07	0	1
2018.03.04_20150918332_E08	0	0
2018.03.04_20150918332_E10	0	0
2018.03.04_20150918332_E11	0	0
2018.03.04_20150918332_E13	0	1
2018.03.04_20150918332_E16	0	0
2018.03.04_20150918333_E01	0	0
2018.03.04_20150918333_E03	0	1
2018.03.04_20150918333_E09	0	0
2018.03.04_20150918333_E13	0	0
2018.03.04_20150918333_E14	0	0
2018.03.04_20150919354_E01	0	0
2018.03.04_20150919354_E03	0	1
2018.03.04_20150919354_E04	0	0
2018.03.04_20150919354_E07	0	0
2018.03.04_20150919354_E08	0	1
2018.03.04_20150919354_E12	0	0
2018.03.04_20150919354_E14	0	1
2018.03.04_20150921385_E01	0	0
2018.03.04_20150921385_E02	0	1
2018.03.04_20150921389_E06	0	0
2018.03.04_20150923423_E01	0	0
2018.03.04_20150923423_E06	0	1
2018.03.04_20150923423_E10	0	1
2018.03.04_20150923424_E02	0	0
2018.03.04_20150923424_E03	0	1
2018.03.04_20150923424_E06	0	1
2018.03.04_20150923424_E07	0	0
2018.03.04_20150923424_E10	0	0
2018.03.04_20150923424_E11	0	0
2018.03.04_20150924454_E04	0	0
2018.03.04_20150924454_E07	0	0
2018.03.04_20150924454_E10	0	1
2018.03.04_20150924454_E11	0	0
2018.03.04_20150926476_E06	0	0
2018.03.04_20150926476_E08	0	1
2018.03.04_20150926478_E02	0	0
2018.03.04_20150926478_E05	0	0
2018.03.04_20150926478_E10	0	0
2018.03.04_20150926478_E11	0	0
2018.03.04_20150926478_E12	0	0
2018.03.04_20151003044_E01	0	1
2018.03.04_20151003044_E04	0	1
2018.03.04_20151003044_E07	0	1
2018.03.04_20151003044_E08	0	0
2018.03.04_20151003045_E02	0	0
2018.03.04_20151003045_E04	0	1
2018.03.04_20151003045_E06	0	0
2018.03.04_20151003045_E07	0	0
2018.03.04_20151003045_E08	0	1
2018.03.04_20151003045_E09	0	0
2018.03.04_20151003047_E02	0	0
2018.03.04_20151003052_E01	0	0
2018.03.04_20151003052_E02	0	0
2018.03.04_20151003052_E05	0	0
2018.03.04_20151004067_E03	0	0
2018.03.04_20151004080_E03	0	0
2018.03.04_20151004080_E06	0	1
2018.03.04_20151004080_E11	0	0
2018.03.04_20151004080_E14	0	0
2018.03.04_20151004080_E16	0	0
2018.03.04_20151005088_E01	0	0
2018.03.04_20151005088_E03	0	0
2018.03.04_20151005091_E02	0	0
2018.03.04_20151005091_E03	0	1
2018.03.04_20151005091_E07	0	0
2018.03.04_20151005099_E01	0	0
2018.03.04_20151005099_E04	0	0
2018.03.04_20151005105_E05	0	0
2018.03.04_20151006109_E05	0	0
2018.03.04_20151006109_E09	0	0
2018.03.04_20151006119_E02	0	0
2018.03.04_20151006119_E05	0	0
2018.03.04_20151006119_E06	0	1
2018.03.04_20151006119_E08	0	1
2018.03.04_20151008147_E01	0	0
2018.03.04_20151008147_E10	0	0
2018.03.04_20151008147_E11	0	1
2018.03.04_20151008147_E12	0	0
2018.03.04_20151008149_E01	0	0
2018.03.04_20151008149_E02	0	0
2018.03.04_20151008149_E06	0	0
2018.03.04_20151008149_E08	0	0
2018.03.04_20151008149_E10	0	0
2018.03.04_20151008150_E02	0	0
2018.03.04_20151008150_E04	0	0
2018.03.04_20151008150_E07	0	0
2018.03.04_20151008150_E10	0	0
2018.03.04_20151008164_E01	0	0
2018.03.04_20151008164_E07	0	1
2018.03.04_20151009170_E02	0	0
2018.03.04_20151009170_E03	0	0
2018.03.04_20151009171_E01	0	0
2018.03.04_20151009171_E03	0	0
2018.03.04_20151009171_E07	0	0
2018.03.04_20151009171_E11	0	0
2018.03.04_20151009171_E12	0	0
2018.03.04_20151009172_E01	0	0
2018.03.04_20151009172_E02	0	0
2018.03.04_20151009172_E03	0	0
2018.03.04_20151009172_E07	0	0
2018.03.04_20151009187_E06	0	0
2018.03.04_20151009188_E03	0	0
2018.03.04_20151009188_E04	0	0
2018.03.04_20151009188_E06	0	1
2018.03.04_20151009188_E07	0	0
2018.03.04_20151009188_E08	0	0
2018.03.04_20151010190_E01	0	0
2018.03.04_20151010190_E02	0	0
2018.03.04_20151010190_E04	0	1
2018.03.04_20151010204_E05	0	0
2018.03.04_20151010204_E06	0	0
2018.03.04_20151010204_E07	0	0
2018.03.04_20151010204_E08	0	0
2018.03.04_20151011208_E03	0	0
2018.03.04_20151011209_E03	0	1
2018.03.04_20151011209_E04	0	1
2018.03.04_20151011209_E09	0	1
2018.03.04_20151011211_E02	0	0
2018.03.04_20151011211_E04	0	0
2018.03.04_20151013244_E01	0	0
2018.03.04_20151013244_E02	0	1
2018.03.04_20151013244_E03	0	1
2018.03.04_20151013244_E04	0	1
2018.03.04_20151013245_E02	0	0
2018.03.04_20151013245_E03	0	0
2018.03.04_20151013245_E06	0	0
2018.03.04_20151013245_E08	0	0
2018.03.04_20151013245_E09	0	1
2018.03.04_20151013245_E10	0	1
2018.03.04_20151013248_E01	0	0
2018.03.04_20151013248_E05	0	0
2018.03.04_20151014262_E01	0	0
2018.03.04_20151014262_E05	0	0
2018.03.04_20151014262_E06	0	1
2018.03.04_20151014262_E07	0	1
2018.03.04_20151014262_E08	0	0
2018.03.04_20151014264_E01	0	1
2018.03.04_20151014264_E02	0	0
2018.03.04_20151014265_E03	0	1
2018.03.04_20151014265_E05	0	0
2018.03.04_20151014265_E08	0	0
2018.03.04_20151014265_E10	0	0
2018.03.04_20151014265_E11	0	1
2018.03.04_20151014266_E02	0	0
2018.03.04_20151014267_E03	0	0
2018.03.04_20151014267_E04	0	0
2018.03.04_20151014267_E05	0	0
2018.03.04_20151014268_E01	0	1
2018.03.04_20151014268_E09	0	0
2018.03.04_20151014268_E12	0	0
2018.03.04_20151015287_E08	0	0
2018.03.04_20151015287_E09	0	0
2018.03.04_20151016306_E05	0	0
2018.03.04_20151016306_E06	0	1
2018.03.04_20151016306_E08	0	0
2018.03.04_20151016315a_E01	0	0
2018.03.04_20151016315a_E02	0	1
2018.03.04_20151016315a_E03	0	1
2018.03.04_20151016315a_E07	0	0
2018.03.04_20151016315b_E02	0	1
2018.03.04_20151016315b_E04	0	1
2018.03.04_20151016315b_E05	0	1
2018.03.04_20151016315b_E06	0	1
2018.03.04_20151016315b_E07	0	1
2018.03.04_20151016315b_E09	0	0
2018.03.04_20151018349_E01	0	0
2018.03.04_20151018349_E02	0	1
2018.03.04_20151018349_E04	0	0
2018.03.04_20151018358_E01	0	0
2018.03.04_20151018365_E05	0	0
2018.03.04_20151018365_E06	0	0
2018.03.04_20151018365_E07	0	0
2018.03.04_20151018365_E08	0	1
2018.03.04_20151018365_E09	0	0
2018.03.04_20151019368_E05	0	1
2018.03.04_20151019370_E01	0	0
2018.03.04_20151019370_E03	0	1
2018.03.04_20151019370_E07	0	1
2018.03.04_20151019370_E08	0	0
2018.03.04_20151019370_E10	0	0
2018.03.04_20151019370_E11	0	1
2018.03.04_20151019370_E12	0	0
2018.03.04_20151019370_E13	0	0
2018.03.04_20151019379_E02	0	0
2018.03.04_20151019379_E03	0	0
2018.03.04_20151019382_E08	0	0
2018.03.04_20151020383_E01	0	0
2018.03.04_20151020383_E02	0	0
2018.03.04_20151020383_E03	0	1
2018.03.04_20151020383_E06	0	0
2018.03.04_20151020383_E07	0	1
2018.03.04_20151020383_E08	0	0
2018.03.04_20151020383_E10	0	1
2018.03.04_20151020384_E13	0	0
2018.03.04_20151020391_E05	0	0
2018.03.04_20151020391_E06	0	0
2018.03.04_20151020391_E09	0	0
2018.03.04_20151020391_E13	0	0
2018.03.04_20151020391_E14	0	0
2018.03.04_20151020391_E15	0	0
2018.03.04_20151020399_E01	0	0
2018.03.04_20151020399_E02	0	0
2018.03.04_20151020399_E03	0	0
2018.03.04_20151020399_E06	0	1
2018.03.04_20151020399_E09	0	0
2018.03.04_20151020399_E16	0	0
2018.03.04_20151021414_E05	0	0
2018.03.04_20151021419_E02	0	0
2018.03.04_20151022421_E02	0	0
2018.03.04_20151022421_E03	0	1
2018.03.04_20151022421_E05	0	0
2018.03.04_20151022421_E06	0	0
2018.03.04_20151022421_E07	0	0
2018.03.04_20151022422_E06	0	0
2018.03.04_20151022422_E07	0	0
2018.03.04_20151022432_E02	0	0
2018.03.04_20151022432_E04	0	0
2018.03.04_20151022432_E07	0	0
2018.03.04_20151026487_E02	0	1
2018.03.04_20151026487_E05	0	0
2018.03.04_20151026492_E02	0	0
2018.03.04_20151026492_E03	0	1
2018.03.04_20151026492_E04	0	0
2018.03.04_20151026492_E05	0	1
2018.03.04_20151026492_E06	0	1
2018.03.04_20151026492_E09	0	1
2018.03.04_20151026492_E10	0	0
2018.03.04_20151026494_E01	0	0
2018.03.04_20151026494_E11	0	0
2018.03.04_20151027504_E02	0	0
2018.03.04_20151027504_E07	0	1
2018.03.04_20151027505_E01	0	0
2018.03.04_20151027505_E03	0	0
2018.03.04_20151027505_E05	0	0
2018.03.04_20151027506_E03	0	1
2018.03.04_20151027506_E06	0	1
2018.03.04_20151027508_E01	0	0
2018.03.04_20151027508_E02	0	0
2018.03.04_20151027508_E04	0	0
2018.03.04_20151027509_E01	0	0
2018.03.04_20151027509_E04	0	1
2018.03.04_20151027509_E05	0	0
2018.03.04_20151027509_E08	0	0
2018.03.04_20151027525_E01	0	0
2018.03.04_20151027525_E07	0	0
2018.03.04_20151027525_E11	0	0
2018.03.04_20151027525_E12	0	0
2018.03.04_20151027525_E14	0	0
2018.03.04_20151028534_E02	0	1
2018.03.04_20151028534_E04	0	0
2018.03.04_20151028534_E06	0	0
2018.03.04_20151028534_E09	0	1
2018.03.04_20151028537_E02	0	0
2018.03.04_20151028537_E03	0	0
2018.03.04_20151028537_E07	0	0
2018.03.04_20151028537_E09	0	0
2018.03.04_20151028537_E10	0	0
2018.03.04_20151028537_E12	0	0
2018.03.04_20151028537_E13	0	1
2018.03.04_20151028537_E14	0	1
2018.03.04_20151028537_E16	0	0
2018.03.04_20151028538_E01	0	0
2018.03.04_20151028538_E02	0	0
2018.03.04_20151028538_E03	0	0
2018.03.04_20151028538_E04	0	0
2018.03.04_20151028538_E05	0	0
2018.03.04_20151028538_E06	0	1
2018.03.04_20151028538_E08	0	1
2018.03.04_20151028538_E09	0	0
2018.03.04_20151029562_E07	0	1
2018.03.04_20151029562_E10	0	0
2018.03.04_20151029563_E06	0	0
2018.03.04_20151029563_E07	0	0
2018.03.04_20151029567_E01	0	0
2018.03.04_20151030568_E05	0	0
2018.03.04_20151030568_E07	0	0
2018.03.04_20151030569_E01	0	1
2018.03.04_20151030569_E04	0	1
2018.03.04_20151030569_E06	0	0
2018.03.04_20151030569_E12	0	1
2018.03.04_20151030577_E01	0	0
2018.03.04_20151030577_E04	0	0
2018.03.04_20151030577_E10	0	1
2018.03.04_20151030577_E12	0	0
2018.03.04_20151030577_E13	0	0
2018.03.04_20151030580_E09	0	0
2018.03.04_20151030580_E10	0	1
2018.03.04_20151030580_E12	0	0
2018.03.04_20151101004_E02	0	0
2018.03.04_20151101004_E04	0	0
2018.03.04_20151101004_E08	0	1
2018.03.04_20151101004_E10	0	0
2018.03.04_20151101004_E11	0	0
2018.03.04_20151101011_E03	0	1
2018.03.04_20151101011_E04	0	1
2018.03.04_20151101011_E12	0	0
2018.03.04_20151101014_E02	0	0
2018.03.04_20151101014_E05	0	0
2018.03.04_20151101014_E08	0	0
2018.03.04_20151101014_E12	0	1
2018.03.04_20151101015_E04	0	1
2018.03.04_20151101015_E10	0	0
2018.03.04_20151102025_E01	0	1
2018.03.04_20151102025_E03	0	0
2018.03.04_20151102025_E04	0	0
2018.03.04_20151102025_E06	0	0
2018.03.04_20151102034_E01	0	0
2018.03.04_20151102034_E03	0	0
2018.03.04_20151102034_E04	0	0
2018.03.04_20151102034_E07	0	0
2018.03.04_20151102039_E12	0	0
2018.03.04_20151102039_E14	0	0
2018.03.04_20151103043_E02	0	0
2018.03.04_20151103043_E04	0	1
2018.03.04_20151103047_E01	0	1
2018.03.04_20151103047_E03	0	1
2018.03.04_20151103047_E04	0	0
2018.03.04_20151103047_E07	0	1
2018.03.04_20151103048_E11	0	0
2018.03.04_20151104046_E11	0	0
2018.03.04_20151104054_E12	0	1
2018.03.04_20151104054_E15	0	1
2018.03.04_20151104060_E04	0	0
2018.03.04_20151104060_E08	0	0
2018.03.04_20151104061_E13	0	1
2018.03.04_20151104061_E15	0	0
2018.03.04_20151104067_E08	0	0
2018.03.04_20151105070_E02	0	0
2018.03.04_20151105070_E08	0	0
2018.03.04_20151105074_E01	0	0
2018.03.04_20151105074_E04	0	0
2018.03.04_20151105074_E05	0	0
2018.03.04_20151105074_E08	0	0
2018.03.04_20151106087_E03	0	0
2018.03.04_20151106087_E06	0	0
2018.03.04_20151106087_E07	0	0
2018.03.04_20151106094_E04	0	1
2018.03.04_20151106094_E07	0	1
2018.03.04_20151107107_E01	0	1
2018.03.04_20151107107_E02	0	0
2018.03.04_20151107107_E03	0	1
2018.03.04_20151107107_E08	0	1
2018.03.04_20151107111_E02	0	0
2018.03.04_20151107111_E03	0	1
2018.03.04_20151107111_E05	0	1
2018.03.04_20151107111_E06	0	0
2018.03.04_20151107111_E10	0	1
2018.03.04_20151108115_E06	0	0
2018.03.04_20151108115_E07	0	0
2018.03.04_20151108117_E03	0	0
2018.03.04_20151108117_E06	0	0
2018.03.04_20151108117_E08	0	0
2018.03.04_20151109139_E02	0	0
2018.03.04_20151109139_E05	0	1
2018.03.04_20151110146_E01	0	0
2018.03.04_20151110146_E02	0	0
2018.03.04_20151110146_E10	0	1
2018.03.04_20151110147_E01	0	0
2018.03.04_20151110147_E06	0	0
2018.03.04_20151110147_E07	0	0
2018.03.04_20151110149b_E04	0	0
2018.03.04_20151110154_E02	0	0
2018.03.04_20151110154_E04	0	0
2018.03.04_20151110154_E05	0	1
2018.03.04_20151110154_E07	0	1
2018.03.04_20151110154_E12	0	0
2018.03.04_20151110154_E13	0	1
2018.03.04_20151110154_E14	0	0
2018.03.04_20151111163_E01	0	1
2018.03.04_20151111163_E09	0	0
2018.03.04_20151111165_E01	0	0
2018.03.04_20151111165_E02	0	0
2018.03.04_20151111165_E03	0	0
2018.03.04_20151111165_E08	0	0
2018.03.04_20151111165_E10	0	0
2018.03.04_20151111165_E11	0	0
2018.03.04_20151111165_E13	0	0
2018.03.04_20151112189_E03	0	0
2018.03.04_20151112189_E06	0	0
2018.03.04_20151112189_E13	0	0
2018.03.04_20151112198_E01	0	0
2018.03.04_20151112198_E07	0	0
2018.03.04_20151112202_E03	0	0
2018.03.04_20151112202_E06	0	0
2018.03.04_20151112202_E07	0	1
2018.03.04_20151112205_E03	0	0
2018.03.04_20151114217_E07	0	0
2018.03.04_20151114217b_E04	0	0
2018.03.04_20151114217b_E07	0	0
2018.03.04_20151114217b_E10	0	0
2018.03.04_20151115234_E01	0	1
2018.03.04_20151115234_E04	0	0
2018.03.04_20151115237_E04	0	0
2018.03.04_20151115237_E07	0	0
2018.03.04_20151116258_E02	0	0
2018.03.04_20151116258_E09	0	0
2018.03.04_20151116264_E02	0	0
2018.03.04_20151116264_E05	0	0
2018.03.04_20151116264_E07	0	0
2018.03.04_20151116264_E08	0	0
2018.03.04_20151117273_E02	0	0
2018.03.04_20151117273_E05	0	0
2018.03.04_20151117273_E06	0	0
2018.03.04_20151117273_E09	0	1
2018.03.04_20151117278_E05	0	0
2018.03.04_20151117278_E08	0	0
2018.03.04_20151117278_E10	0	1
2018.03.04_20151117279_E01	0	1
2018.03.04_20151117279_E04	0	0
2018.03.04_20151117279_E06	0	1
2018.03.04_20151117279_E11	0	1
2018.03.04_20151117286_E01	0	0
2018.03.04_20151117286_E11	0	0
2018.03.04_20151117287_E01	0	0
2018.03.04_20151117287_E02	0	0
2018.03.04_20151117287_E03	0	0
2018.03.04_20151117287_E04	0	0
2018.03.04_20151117287_E09	0	0
2018.03.04_20151118288_E01	0	0
2018.03.04_20151118288_E03	0	1
2018.03.04_20151118288_E05	0	1
2018.03.04_20151118288_E08	0	1
2018.03.04_20151119302_E02	0	1
2018.03.04_20151119302_E06	0	1
2018.03.04_20151119302_E08	0	0
2018.03.04_20151119302_E09	0	0
2018.03.04_20151119302_E11	0	1
2018.03.04_20151119310_E02	0	0
2018.03.04_20151119310_E07	0	1
2018.03.04_20151119310_E08	0	1
2018.03.04_20151119310_E09	0	1
2018.03.04_20151119315_E14	0	0
2018.03.04_20151119317_E03	0	1
2018.03.04_20151120320_E03	0	0
2018.03.04_20151120320_E05	0	0
2018.03.04_20151120320_E07	0	0
2018.03.04_20151120320_E16	0	0
2018.03.04_20151120324_E02	0	0
2018.03.04_20151120324_E03	0	0
2018.03.04_20151120330_E05	0	0
2018.03.04_20151122348_E06	0	1
2018.03.04_20151122348_E07	0	1
2018.03.04_20151122348_E10	0	1
2018.03.04_20151122354_E02	0	1
2018.03.04_20151122354_E04	0	0
2018.03.04_20151122354_E05	0	0
2018.03.04_20151122354_E06	0	0
2018.03.04_20151122354_E11	0	0
2018.03.04_20151122358_E03	0	0
2018.03.04_20151122358_E05	0	0
2018.03.04_20151122361_E01	0	0
2018.03.04_20151122361_E06	0	1
2018.03.04_20151123368_E03	0	0
2018.03.04_20151123368_E07	0	0
2018.03.04_20151123368_E09	0	0
2018.03.04_20151123368_E11	0	0
2018.03.04_20151123368_E14	0	1
2018.03.04_20151123369_E01	0	0
2018.03.04_20151123369_E06	0	0
2018.03.04_20151123369_E08	0	1
2018.03.02_20150103029_E04	1	0
2018.03.02_20150103029_E07	1	1
2018.03.02_20150103029_E08	1	0
2018.03.02_20150103035_E03	1	0
2018.03.02_20150103035_E05	1	1
2018.03.02_20150103035_E10	1	0
2018.03.02_20150109128_E02	1	1	P
2018.03.02_20150109128_E03	1	1	P
2018.03.02_20150109128_E05	1	0
2018.03.02_20150109128_E06	1	1
2018.03.02_20150109128_E09	1	1
2018.03.02_20150109130_E01	1	1
2018.03.02_20150109130_E02	1	0
2018.03.02_20150109130_E04	1	0
2018.03.02_20150109130_E07	1	1
2018.03.02_20150109130_E15	1	1
2018.03.02_20150112186_E02	1	1
2018.03.02_20150112186_E04	1	1	F
2018.03.02_20150112186_E07	1	1	F
2018.03.02_20150112186_E08	1	1
2018.03.02_20150112186_E09	1	1	F
2018.03.02_20150112186_E11	1	1	F
2018.03.02_20150112186_E12	1	1
2018.03.02_20150116243_E04	1	1
2018.03.02_20150116243_E05	1	1
2018.03.02_20150116250_E02	1	1
2018.03.02_20150116250_E04	1	0
2018.03.02_20150116250_E09	1	1
2018.03.02_20150116250_E12	1	1
2018.03.02_20150120297_E04	1	0
2018.03.02_20150120297_E06	1	1
2018.03.02_20150120297_E07	1	1
2018.03.02_20150120297_E10	1	0
2018.03.02_20150120297_E12	1	1
2018.03.02_20150129419_E03	1	1
2018.03.02_20150129419_E14	1	1
2018.03.02_20150129426_E05	1	1
2018.03.02_20150129426_E09	1	1	P
2018.03.02_20150129426_E10	1	1
2018.03.02_20150129426_E15	1	1	P
2018.03.02_20150204054_E05	1	1	F
2018.03.02_20150204054_E06	1	1	P
2018.03.02_20150204054_E07	1	1	F
2018.03.02_20150204059_E06	1	0
2018.03.02_20150207083_E09	1	0
2018.03.02_20150207083_E11	1	0
2018.03.02_20150207087_E04	1	1
2018.03.02_20150207087_E05	1	1
2018.03.02_20150207087_E08	1	1
2018.03.02_20150207087_E12	1	1
2018.03.02_20150210109_E05	1	1	P
2018.03.02_20150210109_E08	1	1	P
2018.03.03_20150210114_E02	1	1
2018.03.03_20150210114_E04	1	1
2018.03.03_20150210114_E05	1	1
2018.03.03_20150210114_E06	1	1
2018.03.03_20150309037_E10	1	1	F
2018.03.03_20150316091_E02	1	1
2018.03.03_20150316091_E03	1	1
2018.03.03_20150316091_E05	1	0
2018.03.03_20150316091_E08	1	1
2018.03.03_20150316091_E11	1	0
2018.03.03_20150316091_E12	1	0
2018.03.03_20150316091_E14	1	0
2018.03.03_20150316091_E15	1	1
2018.03.03_20150401002xiangwan_E04	1	1	P
2018.03.03_20150401004_E02	1	0	P
2018.03.03_20150401004_E04	1	0	P
2018.03.03_20150401004_E06	1	1	F
2018.03.03_20150401004_E08	1	1
2018.03.03_20150401004_E11	1	0
2018.03.03_20150401004_E15	1	0	F
2018.03.03_20150402010_E13	1	0	P
2018.03.03_20150402010_E14	1	1	P
2018.03.03_20150402011_E03	1	1
2018.03.03_20150402011_E13	1	1
2018.03.03_20150402017_E08	1	1
2018.03.03_20150402017_E10	1	1
2018.03.03_20150402017_E11	1	1
2018.03.03_20150402017_E14	1	1
2018.03.03_20150408073_E04	1	1	F
2018.03.03_20150415143B_E06	1	1
2018.03.03_20150415143B_E08	1	0
2018.03.03_20150416157_E02	1	0	P
2018.03.03_20150416157_E06	1	1	P
2018.03.03_20150416157_E08	1	1
2018.03.03_20150416157_E12	1	0
2018.03.03_20150419197_E05	1	1	F
2018.03.03_20150419197_E06	1	1	F
2018.03.03_20150419197_E09	1	1
2018.03.03_20150419202_E03	1	1	P
2018.03.03_20150419202_E05	1	0	F
2018.03.03_20150419202_E06	1	1
2018.03.03_20150419202_E12	1	1	F
2018.03.03_20150419202_E16	1	1	P
2018.03.03_20150420213_E08	1	1
2018.03.03_20150420213_E14	1	1
2018.03.03_20150422244_E01	1	1
2018.03.03_20150422244_E02	1	1	P
2018.03.03_20150422244_E09	1	1
2018.03.03_20150422244_E13	1	0	P
2018.03.03_20150422244_E14	1	1
2018.03.03_20150422244_E15	1	1
2018.03.03_20150422253_E01	1	1	P
2018.03.03_20150422253_E05	1	1
2018.03.03_20150422253_E07	1	1
2018.03.03_20150422253_E08	1	1	P
2018.03.03_20150422253_E09	1	1
2018.03.03_20150423265_E07	1	1	P
2018.03.03_20150423271_E03	1	0
2018.03.03_20150423271_E11	1	1
2018.03.03_20150425312_E08	1	1
2018.03.03_20150425312_E14	1	1
2018.03.03_20150425315_E04	1	1	F
2018.03.03_20150425315_E05	1	1	F
2018.03.03_20150425315_E11	1	1	P
2018.03.03_20150426330_E01	1	1	P
2018.03.03_20150426330_E02	1	1
2018.03.03_20150426345_E04	1	1	P
2018.03.03_20150426345_E11	1	1	P
2018.03.03_20150428365_E03	1	0
2018.03.03_20150428365_E09	1	1
2018.03.03_20150428365_E10	1	1
2018.03.03_20150428367_E03	1	1
2018.03.03_20150428367_E04	1	1
2018.03.03_20150428367_E05	1	1
2018.03.03_20150428367_E09	1	1
2018.03.03_20150430399_E06	1	0
2018.03.03_20150430399_E07	1	1
2018.03.03_20150502015_E01	1	1	P
2018.03.03_20150502015_E02	1	1	P
2018.03.03_20150502018_E03	1	0
2018.03.03_20150502018_E10	1	1
2018.03.03_20150502018_E11	1	1
2018.03.03_20150502018_E12	1	1
2018.03.03_20150502019_E14	1	1	F
2018.03.03_20150502032_E02	1	1
2018.03.03_20150502032_E09	1	0
2018.03.03_20150502032_E12	1	0
2018.03.03_20150502032_E13	1	0
2018.03.03_20150505071_E01	1	1	F
2018.03.03_20150505071_E06	1	0	F
2018.03.03_20150505073_E02	1	1
2018.03.03_20150505073_E03	1	1	F
2018.03.03_20150505073_E06	1	1
2018.03.03_20150505073_E07	1	0
2018.03.03_20150505073_E08	1	1	F
2018.03.03_20150505084_E04	1	0	F
2018.03.03_20150508119_E01	1	1
2018.03.03_20150508119_E02	1	1
2018.03.03_20150508119_E05	1	1
2018.03.03_20150508119_E10	1	1
2018.03.03_20150509135_E01	1	1
2018.03.03_20150509135_E03	1	1
2018.03.03_20150509135_E05	1	1
2018.03.03_20150509135_E07	1	1
2018.03.03_20150509135_E08	1	1
2018.03.03_20150509135_E11	1	1
2018.03.03_20150510144_E03	1	0
2018.03.03_20150510149_E07	1	1
2018.03.03_20150510149_E08	1	1
2018.03.03_20150510149_E12	1	1
2018.03.03_20150511159_E02	1	1
2018.03.03_20150511159_E03	1	1
2018.03.03_20150511159_E04	1	1
2018.03.03_20150511159_E07	1	1
2018.03.03_20150511167_E15	1	1
2018.03.03_20150512190_E01	1	1
2018.03.03_20150512190_E02	1	1
2018.03.03_20150512190_E03	1	1
2018.03.03_20150512190_E08	1	1
2018.03.03_20150512190_E10	1	1
2018.03.03_20150512190_E12	1	1
2018.03.03_20150512190_E13	1	1
2018.03.03_20150512190_E14	1	1
2018.03.03_20150512198_E05	1	1
2018.03.03_20150512198_E08	1	1
2018.03.03_20150514218_E08	1	1
2018.03.03_20150515236_E02	1	1
2018.03.03_20150515236_E05	1	0
2018.03.03_20150515245_E05	1	1
2018.03.03_20150515245_E16	1	0
2018.03.03_20150517267_E01	1	1	P
2018.03.03_20150517267_E04	1	1
2018.03.03_20150517267_E06	1	1	P
2018.03.03_20150517267_E07	1	1
2018.03.03_20150517267_E09	1	1
2018.03.03_20150517267_E13	1	1
2018.03.03_20150517267_E15	1	1
2018.03.03_20150518293_E01	1	0	P
2018.03.03_20150518293_E07	1	1	P
2018.03.03_20150518299_E02	1	1
2018.03.03_20150518299_E05	1	1	P
2018.03.03_20150518299_E06	1	1
2018.03.03_20150518299_E08	1	1
2018.03.03_20150518299_E09	1	1	P
2018.03.03_20150518299_E10	1	1
2018.03.03_20150518306_E02	1	1
2018.03.03_20150518306_E05	1	1
2018.03.03_20150518306_E07	1	1
2018.03.03_20150518306_E08	1	1
2018.03.03_20150518306_E11	1	1
2018.03.03_20150518306_E12	1	1	F
2018.03.03_20150518306_E13	1	1
2018.03.03_20150518306_E15	1	1	F
2018.03.03_20150520348_E04	1	1
2018.03.03_20150520348_E10	1	1
2018.03.03_20150520348_E11	1	1
2018.03.03_20150521351_E13	1	0	F
2018.03.03_20150521361_E01	1	1
2018.03.03_20150521366_E09	1	1
2018.03.03_20150523404_E02	1	0
2018.03.03_20150523404_E09	1	1	P
2018.03.03_20150523404_E15	1	1
2018.03.03_20150523406_E02	1	1
2018.03.03_20150523406_E08	1	0
2018.03.03_20150523406_E12	1	0
2018.03.03_20150523406_E15	1	1
2018.03.03_20150524421_E03	1	1
2018.03.03_20150524421_E06	1	1
2018.03.03_20150524421_E08	1	0
2018.03.03_20150524421_E10	1	0
2018.03.03_20150524421_E11	1	0
2018.03.03_20150524421_E13	1	1
2018.03.03_20150524429_E07	1	1
2018.03.03_20150524429_E10	1	1
2018.03.03_20150524429_E12	1	1
2018.03.03_20150524429_E13	1	1
2018.03.03_20150529517_E03	1	1
2018.03.03_20150529517_E04	1	1
2018.03.03_20150529524_E01	1	0
2018.03.03_20150529524_E03	1	0
2018.03.03_20150529524_E06	1	1
2018.03.03_20150529524_E07	1	1
2018.03.03_20150529524_E09	1	1
2018.03.03_20150529524_E11	1	1
2018.03.03_20150531563_E02	1	1
2018.03.03_20150531563_E04	1	1
2018.03.03_20150531563_E11	1	1
2018.03.03_20150601002_E07	1	0
2018.03.03_20150601002_E10	1	1
2018.03.03_20150601003_E04	1	1
2018.03.03_20150601003_E08	1	1
2018.03.03_20150601009_E03	1	1
2018.03.03_20150601009_E04	1	1
2018.03.03_20150601009_E06	1	1
2018.03.03_20150601009_E08	1	1
2018.03.03_20150601009_E09	1	1
2018.03.03_20150601009_E10	1	1
2018.03.03_20150601009_E11	1	1
2018.03.03_20150601009_E14	1	1
2018.03.03_20150603070_E05	1	1
2018.03.03_20150603070_E06	1	1
2018.03.03_20150603070_E07	1	1
2018.03.03_20150604077_E05	1	1
2018.03.03_20150604077_E07	1	1
2018.03.03_20150604077_E08	1	0
2018.03.03_20150604077_E09	1	1
2018.03.03_20150604077_E10	1	1
2018.03.03_20150604089_E03	1	1
2018.03.03_20150604089_E04	1	1	P
2018.03.03_20150604089_E06	1	1
2018.03.03_20150604089_E10	1	1
2018.03.03_20150604089_E11	1	1	P
2018.03.03_20150604089_E12	1	1
2018.03.03_20150605096_E03	1	1
2018.03.03_20150605096_E06	1	1	P
2018.03.03_20150605096_E07	1	1
2018.03.03_20150605096_E12	1	1	P
2018.03.03_20150605101_E02	1	1
2018.03.03_20150605101_E03	1	1	P
2018.03.03_20150605101_E06	1	1	P
2018.03.03_20150605101_E07	1	1
2018.03.03_20150605101_E09	1	1
2018.03.03_20150605101_E12	1	1
2018.03.03_20150605101_E13	1	1
2018.03.03_20150607138_E04	1	0
2018.03.03_20150607138_E11	1	0
2018.03.03_20150607138_E13	1	0
2018.03.03_20150607138_E15	1	1
2018.03.03_20150608175_E01	1	1
2018.03.03_20150608175_E06	1	1	P
2018.03.03_20150609181_E01	1	1	P
2018.03.03_20150610209_E12	1	1
2018.03.03_20150610209_E14	1	1
2018.03.03_20150610210_E01	1	1	P
2018.03.03_20150610210_E03	1	1
2018.03.03_20150610210_E07	1	1
2018.03.03_20150610210_E08	1	1
2018.03.03_20150610210_E09	1	1
2018.03.03_20150610210_E12	1	1	P
2018.03.03_20150610214_E02	1	1	P
2018.03.03_20150610214_E05	1	1	P
2018.03.03_20150610214_E07	1	1
2018.03.03_20150610214_E09	1	0
2018.03.03_20150610214_E11	1	0
2018.03.03_20150611237_E03	1	1	P
2018.03.03_20150611237_E04	1	1
2018.03.03_20150621500_E05	1	1
2018.03.03_20150621500_E08	1	1
2018.03.03_20150622517_E01	1	1
2018.03.03_20150622517_E02	1	1
2018.03.03_20150622523_E01	1	0
2018.03.03_20150622523_E05	1	0
2018.03.03_20150622523_E06	1	1
2018.03.03_20150622523_E07	1	1	P
2018.03.03_20150622523_E08	1	1
2018.03.03_20150622523_E09	1	1
2018.03.03_20150622523_E10	1	1	P
2018.03.03_20150622523_E11	1	1
2018.03.03_20150622523_E14	1	1
2018.03.03_20150622523_E16	1	1
2018.03.03_20150622542_E02	1	1	F
2018.03.03_20150622542_E07	1	0	P
2018.03.03_20150622542_E10	1	1	F
2018.03.03_20150623562_E06	1	1	F
2018.03.03_20150624586_E03	1	1	F
2018.03.03_20150625588_E04	1	1
2018.03.03_20150625588_E05	1	1	F
2018.03.03_20150625588_E10	1	1	P
2018.03.03_20150625588_E11	1	1	P
2018.03.03_20150625588_E12	1	1	F
2018.03.03_20150626620_E04	1	0
2018.03.03_20150626622_E02	1	1	F
2018.03.03_20150626622_E05	1	1	F
2018.03.03_20150627636_E09	1	1
2018.03.03_20150627636_E14	1	0
2018.03.03_20150627657_E01	1	1
2018.03.03_20150627657_E03	1	1
2018.03.03_20150627657_E05	1	1
2018.03.03_20150627657_E06	1	0
2018.03.03_20150627657_E07	1	1
2018.03.03_20150627657_E08	1	0
2018.03.03_20150627663_E01	1	1
2018.03.03_20150627663_E04	1	1
2018.03.03_20150627663_E07	1	1
2018.03.03_20150627663_E09	1	1
2018.03.03_20150627663_E11	1	1	P
2018.03.03_20150627663_E12	1	0
2018.03.03_20150627663_E14	1	0
2018.03.03_20150629693_E01	1	1
2018.03.03_20150629693_E02	1	1
2018.03.03_20150629693_E06	1	1	P
2018.03.03_20150629693_E14	1	0	P
2018.03.03_20150703078_E08	1	1
2018.03.03_20150703078_E10	1	1
2018.03.03_20150703078_E12	1	1
2018.03.03_20150703079_E01	1	1
2018.03.03_20150703079_E02	1	1	P
2018.03.03_20150703079_E03	1	1
2018.03.03_20150703079_E07	1	1
2018.03.03_20150703079_E08	1	1	P
2018.03.03_20150703079_E10	1	1
2018.03.03_20150704091_E03	1	1	P
2018.03.03_20150704091_E07	1	1
2018.03.03_20150704091_E14	1	1	P
2018.03.03_20150705106_E03	1	0	F
2018.03.03_20150705106_E09	1	0	F
2018.03.03_20150705123_E05	1	1
2018.03.03_20150706156_E07	1	1
2018.03.03_20150706156_E09	1	1
2018.03.03_20150707163_E04	1	0
2018.03.03_20150707163_E05	1	1	P
2018.03.03_20150707163_E06	1	1	P
2018.03.03_20150707163_E08	1	0
2018.03.03_20150707168_E06	1	1
2018.03.03_20150708172_E07	1	0
2018.03.03_20150709188_E03	1	0
2018.03.03_20150709188_E04	1	0
2018.03.03_20150709205_E09	1	1	P
2018.03.03_20150709205_E15	1	1	P
2018.03.03_20150710208_E01	1	0
2018.03.03_20150710208_E09	1	0
2018.03.03_20150710208_E10	1	1
2018.03.03_20150710208_E11	1	1
2018.03.03_20150710208_E14	1	1
2018.03.03_20150710209_E06	1	1	F
2018.03.03_20150712262_E07	1	1
2018.03.03_20150712262_E08	1	0
2018.03.03_20150713274_E04	1	0
2018.03.03_20150713274_E09	1	0
2018.03.03_20150714289_E05	1	1
2018.03.03_20150715311_E01	1	1
2018.03.03_20150715311_E02	1	1
2018.03.03_20150715311_E04	1	1
2018.03.03_20150715311_E05	1	1
2018.03.03_20150715311_E08	1	1
2018.03.03_20150716308_E02	1	0	P
2018.03.03_20150716334_E03	1	1
2018.03.03_20150717353_E01	1	0	F
2018.03.03_20150719381_E01	1	1
2018.03.03_20150719381_E06	1	1	P
2018.03.03_20150719381_E10	1	1	P
2018.03.03_20150719381_E11	1	0
2018.03.03_20150720409_E07	1	0	P
2018.03.03_20150720409_E08	1	0
2018.03.03_20150720409_E14	1	0	F
2018.03.03_20150720410_E01	1	0
2018.03.03_20150720410_E04	1	1
2018.03.03_20150720410_E05	1	1
2018.03.03_20150720410_E07	1	1	F
2018.03.03_20150720410_E10	1	1	F
2018.03.03_20150721438_E05	1	1	F
2018.03.03_20150721438_E08	1	1
2018.03.03_20150721438_E09	1	0	F
2018.03.03_20150722450_E02	1	0
2018.03.03_20150722453_E03	1	0	F
2018.03.03_20150725503_E04	1	1	P
2018.03.03_20150726532_E04	1	0	P
2018.03.03_20150804068_E04	1	0	F
2018.03.03_20150804085_E01	1	0
2018.03.03_20150804091_E06	1	0
2018.03.03_20150805092_E03	1	0	P
2018.03.03_20150807132_E01	1	0
2018.03.03_20150807132_E05	1	1
2018.03.03_20150807132_E08	1	0
2018.03.03_20150807133_E04	1	0
2018.03.03_20150811207_E02	1	1
2018.03.03_20150811207_E03	1	1
2018.03.03_20150811207_E05	1	1
2018.03.03_20150811207_E07	1	1
2018.03.03_20150811207_E13	1	1
2018.03.03_20150811208_E01	1	1	F
2018.03.03_20150811208_E02	1	0	F
2018.03.03_20150811208_E03	1	1	F
2018.03.03_20150811208_E05	1	1	F
2018.03.03_20150811208_E11	1	1	F
2018.03.03_20150811208_E13	1	1	F
2018.03.03_20150814257_E08	1	1	P
2018.03.03_20150814257_E09	1	0
2018.03.03_20150815279_E10	1	1
2018.03.03_20150815279_E13	1	0
2018.03.03_20150816300_E09	1	1
2018.03.03_20150816300_E11	1	1
2018.03.03_20150817318_E01	1	1
2018.03.03_20150817318_E09	1	0
2018.03.03_20150817318_E12	1	1
2018.03.03_20150819357_E12	1	1	F
2018.03.03_20150819359_E16	1	1	P
2018.03.03_20150819366_E09	1	0	F
2018.03.03_20150820382_E07	1	1	F
2018.03.03_20150820382_E11	1	1	F
2018.03.03_20150822413_E04	1	1
2018.03.03_20150822421_E08	1	0	F
2018.03.03_20150823424_E03	1	0
2018.03.03_20150823424_E07	1	0
2018.03.03_20150823424_E10	1	1	P
2018.03.03_20150823433_E07	1	1
2018.03.03_20150825467_E02	1	1
2018.03.03_20150825467_E04	1	1
2018.03.03_20150825467_E10	1	1
2018.03.03_20150826489_E02	1	1
2018.03.03_20150826489_E04	1	1	P
2018.03.03_20150826489_E05	1	1
2018.03.03_20150827529_E03	1	1	F
2018.03.04_20150829551_E06	1	0	P
2018.03.04_20150829569_E02	1	1
2018.03.04_20150830582_E04	1	1
2018.03.04_20150831598_E05	1	1
2018.03.04_20150901002_E04	1	1	P
2018.03.04_20150901002_E07	1	1	P
2018.03.04_20150901003_E01	1	0
2018.03.04_20150901003_E02	1	1
2018.03.04_20150901003_E09	1	1
2018.03.04_20150901003_E10	1	1
2018.03.04_20150902034_E06	1	1
2018.03.04_20150902034_E08	1	1
2018.03.04_20150902034_E11	1	1
2018.03.04_20150902034_E12	1	1
2018.03.04_20150904069_E04	1	1	P
2018.03.04_20150904069_E09	1	1
2018.03.04_20150904069_E10	1	1
2018.03.04_20150908150_E04	1	1
2018.03.04_20150912215_E04	1	1
2018.03.04_20150912215_E05	1	1
2018.03.04_20150914257_E04	1	0
2018.03.04_20150914257_E08	1	0	P
2018.03.04_20150915276_E06	1	0
2018.03.04_20150915280_E01	1	1
2018.03.04_20150915280_E08	1	1
2018.03.04_20150915280_E13	1	1
2018.03.04_20150915280_E16	1	1
2018.03.04_20150916309_E07	1	0	F
2018.03.04_20150917322_E01	1	0
2018.03.04_20150917322_E03	1	1
2018.03.04_20150917322_E04	1	1
2018.03.04_20150917325_E01	1	1
2018.03.04_20150917325_E07	1	1
2018.03.04_20150917325_E08	1	1
2018.03.04_20150918332_E02	1	1
2018.03.04_20150918332_E12	1	0
2018.03.04_20150918332_E15	1	0	P
2018.03.04_20150918333_E08	1	0
2018.03.04_20150918333_E10	1	1
2018.03.04_20150918333_E12	1	1
2018.03.04_20150918333_E15	1	1
2018.03.04_20150918334_E01	1	1
2018.03.04_20150918334_E02	1	1
2018.03.04_20150918334_E07	1	1
2018.03.04_20150918334_E08	1	1
2018.03.04_20150918334_E10	1	1
2018.03.04_20150918334_E12	1	1
2018.03.04_20150919354_E10	1	0
2018.03.04_20150920376_E01	1	1
2018.03.04_20150920376_E10	1	1
2018.03.04_20150920376_E12	1	0
2018.03.04_20150923423_E03	1	1
2018.03.04_20150923423_E08	1	1
2018.03.04_20150923424_E04	1	1	P
2018.03.04_20150926476_E02	1	1
2018.03.04_20150926476_E03	1	1
2018.03.04_20150926476_E05	1	1
2018.03.04_20150926476_E10	1	1
2018.03.04_20150926476_E11	1	1
2018.03.04_20150926476_E12	1	1
2018.03.04_20150926478_E07	1	0	P
2018.03.04_20150926478_E09	1	1	P
2018.03.04_20151003047_E06	1	0
2018.03.04_20151003047_E07	1	1
2018.03.04_20151003052_E03	1	1
2018.03.04_20151004066_E01	1	1
2018.03.04_20151004080_E05	1	0
2018.03.04_20151004080_E07	1	1
2018.03.04_20151004080_E13	1	1
2018.03.04_20151005088_E02	1	0
2018.03.04_20151005088_E08	1	0
2018.03.04_20151005088_E09	1	1
2018.03.04_20151006109_E04	1	1	F
2018.03.04_20151006119_E03	1	1
2018.03.04_20151006119_E04	1	1
2018.03.04_20151008149_E04	1	0
2018.03.04_20151008149_E11	1	1	P
2018.03.04_20151008150_E01	1	1
2018.03.04_20151008150_E05	1	1
2018.03.04_20151008164_E06	1	1
2018.03.04_20151008164_E08	1	1
2018.03.04_20151008164_E09	1	1
2018.03.04_20151009170_E04	1	1	F
2018.03.04_20151010190_E03	1	1	P
2018.03.04_20151010190_E05	1	1	P
2018.03.04_20151010204_E03	1	1
2018.03.04_20151010204_E04	1	1
2018.03.04_20151010204_E09	1	0
2018.03.04_20151011209_E02	1	1
2018.03.04_20151011209_E10	1	1
2018.03.04_20151013245_E01	1	0	P
2018.03.04_20151013248_E02	1	0
2018.03.04_20151014262_E03	1	1
2018.03.04_20151014262_E09	1	1
2018.03.04_20151014264_E04	1	0	F
2018.03.04_20151014265_E02	1	1	F
2018.03.04_20151014265_E04	1	1	F
2018.03.04_20151014268_E02	1	1
2018.03.04_20151014268_E03	1	1
2018.03.04_20151014268_E06	1	1
2018.03.04_20151014268_E08	1	1
2018.03.04_20151014268_E10	1	1
2018.03.04_20151016315a_E04	1	1	F
2018.03.04_20151016315a_E05	1	1
2018.03.04_20151016315a_E06	1	1
2018.03.04_20151016315a_E08	1	1	F
2018.03.04_20151016315a_E09	1	0
2018.03.04_20151016315b_E01	1	1	F
2018.03.04_20151018358_E05	1	1	P
2018.03.04_20151019368_E02	1	1
2018.03.04_20151019368_E03	1	1	P
2018.03.04_20151019368_E06	1	0	P
2018.03.04_20151019368_E07	1	1
2018.03.04_20151019368_E08	1	1
2018.03.04_20151019368_E11	1	0
2018.03.04_20151019368_E13	1	0
2018.03.04_20151019370_E09	1	1	F
2018.03.04_20151019379_E01	1	1
2018.03.04_20151019379_E04	1	1
2018.03.04_20151019379_E07	1	1
2018.03.04_20151019379_E09	1	0
2018.03.04_20151019382_E06	1	1
2018.03.04_20151019382_E09	1	1
2018.03.04_20151020384_E01	1	1
2018.03.04_20151020384_E02	1	1
2018.03.04_20151020384_E03	1	1
2018.03.04_20151020384_E10	1	0
2018.03.04_20151020384_E11	1	0
2018.03.04_20151020399_E04	1	0
2018.03.04_20151020399_E07	1	1
2018.03.04_20151020399_E11	1	1
2018.03.04_20151020399_E15	1	0
2018.03.04_20151022421_E01	1	1	P
2018.03.04_20151022421_E04	1	1	F
2018.03.04_20151022421_E08	1	1	F
2018.03.04_20151022422_E08	1	0
2018.03.04_20151022432_E05	1	1
2018.03.04_20151022432_E06	1	0
2018.03.04_20151026487_E01	1	1
2018.03.04_20151026487_E04	1	0
2018.03.04_20151026492_E07	1	0	P
2018.03.04_20151026492_E11	1	1	F
2018.03.04_20151026492_E13	1	1	F
2018.03.04_20151027505_E02	1	0	F
2018.03.04_20151027525_E03	1	0	F
2018.03.04_20151028534_E08	1	0
2018.03.04_20151028537_E08	1	1	F
2018.03.04_20151028538_E10	1	1
2018.03.04_20151028538_E12	1	0
2018.03.04_20151029562_E01	1	1	P
2018.03.04_20151029562_E02	1	1
2018.03.04_20151029562_E15	1	0
2018.03.04_20151029563_E01	1	0	F
2018.03.04_20151029567_E04	1	0	P
2018.03.04_20151030568_E04	1	0	F
2018.03.04_20151030569_E03	1	1
2018.03.04_20151030569_E05	1	1	F
2018.03.04_20151030569_E07	1	1
2018.03.04_20151030569_E10	1	1	F
2018.03.04_20151030569_E11	1	1
2018.03.04_20151030572_E01	1	1
2018.03.04_20151030572_E02	1	1
2018.03.04_20151030572_E06	1	1
2018.03.04_20151030577_E03	1	1
2018.03.04_20151030577_E06	1	1
2018.03.04_20151030577_E07	1	1
2018.03.04_20151030577_E08	1	1
2018.03.04_20151030577_E09	1	1
2018.03.04_20151030580_E05	1	1
2018.03.04_20151030580_E07	1	1
2018.03.04_20151101004_E01	1	1
2018.03.04_20151101004_E05	1	1
2018.03.04_20151101004_E06	1	1
2018.03.04_20151101004_E07	1	1
2018.03.04_20151101004_E09	1	1	F
2018.03.04_20151101011_E01	1	1
2018.03.04_20151101011_E02	1	1
2018.03.04_20151101011_E06	1	1
2018.03.04_20151101011_E07	1	1
2018.03.04_20151101011_E11	1	0
2018.03.04_20151101011_E13	1	1
2018.03.04_20151101014_E09	1	0
2018.03.04_20151101014_E11	1	1
2018.03.04_20151101015_E06	1	1	F
2018.03.04_20151102039_E01	1	1	F
2018.03.04_20151102039_E07	1	1	P
2018.03.04_20151102039_E13	1	1	F
2018.03.04_20151103047_E02	1	1	F
[truncated: 87 more rows]
